# Supplementary material for: The pro-inflammatory cytokines IFN-α and TNF-α inhibit organoid-derived extravillous trophoblast invasion
Source: iScience. 2026 Jun 20;29(7):116431. doi: 10.1016/j.isci.2026.116431 (PMC13315761; doi:10.1016/j.isci.2026.116431)
Supplement: Table S1. Results from DGE analysis in EVT fraction of IFN-α/TNF-α-treated organoids compared with untreated controls [file mmc2.xlsx]

## Sheet: Legend
Table S1. Results from DGE analysis in EVT fraction of IFN-α/TNF-α-treated organoids compared with untreated controls. Results from IFN-α compared with untreated control and TNF-α compared with untreated control are shown in different tabs.

## Sheet: IFNAvsCTRL
Ensemble_GENEID	Entrez_GENEID	SYMBOL	GENENAME	logFC	logCPM	F	PValue	FDR
ENSG00000111331	4940	OAS3	2'-5'-oligoadenylate synthetase 3	2.23632	8.54812	554.823	2.66659e-10	1.81528e-06
ENSG00000185745	3434	IFIT1	interferon induced protein with tetratricopeptide repeats 1	3.04487	7.18877	537.849	3.12117e-10	1.81528e-06
ENSG00000119917	3437	IFIT3	interferon induced protein with tetratricopeptide repeats 3	3.23686	6.61861	531.508	3.31437e-10	1.81528e-06
ENSG00000137628	55601	DDX60	DExD/H-box helicase 60	1.84637	7.37175	487.069	5.15534e-10	2.11769e-06
ENSG00000101347	25939	SAMHD1	SAM and HD domain containing deoxynucleoside triphosphate triphosphohydrolase 1	1.93633	6.1948	447.383	7.91968e-10	2.60257e-06
ENSG00000157601	4599	MX1	MX dynamin like GTPase 1	2.65901	8.50129	417.285	1.12525e-09	3.0815e-06
ENSG00000115267	64135	IFIH1	interferon induced with helicase C domain 1	1.84787	7.08237	397.227	1.44212e-09	3.34509e-06
ENSG00000177409	219285	SAMD9L	sterile alpha motif domain containing 9 like	3.2881	3.53207	387.805	1.62867e-09	3.34509e-06
ENSG00000185885	8519	IFITM1	interferon induced transmembrane protein 1	2.19694	6.70971	365.651	2.18728e-09	3.99324e-06
ENSG00000089127	4938	OAS1	2'-5'-oligoadenylate synthetase 1	2.77249	6.50079	344.133	2.96573e-09	4.87299e-06
ENSG00000156587	9246	UBE2L6	ubiquitin conjugating enzyme E2 L6	2.39961	5.99251	334.31	3.4292e-09	5.1223e-06
ENSG00000165949	3429	IFI27	interferon alpha inducible protein 27	3.93815	7.64965	321.937	4.14223e-09	5.67175e-06
ENSG00000111335	4939	OAS2	2'-5'-oligoadenylate synthetase 2	3.97325	7.71072	308.248	5.14825e-09	6.33017e-06
ENSG00000134326	129607	CMPK2	cytidine/uridine monophosphate kinase 2	1.97768	4.78167	305.396	5.39361e-09	6.33017e-06
ENSG00000152778	24138	IFIT5	interferon induced protein with tetratricopeptide repeats 5	1.94087	5.57901	276.348	8.88183e-09	9.16707e-06
ENSG00000178685	84875	PARP10	poly(ADP-ribose) polymerase family member 10	2.39135	4.25993	276.076	8.92661e-09	9.16707e-06
ENSG00000059378	64761	PARP12	poly(ADP-ribose) polymerase family member 12	1.59941	6.14425	262.099	1.15604e-08	1.11735e-05
ENSG00000132530	54739	XAF1	XIAP associated factor 1	3.17618	6.17559	256.914	1.27684e-08	1.16554e-05
ENSG00000130813	55337	SHFL	shiftless antiviral inhibitor of ribosomal frameshifting	2.06189	3.04796	250.594	1.44553e-08	1.25008e-05
ENSG00000163565	3428	IFI16	interferon gamma inducible protein 16	2.93228	4.23801	244.209	1.64277e-08	1.3429e-05
ENSG00000205413	54809	SAMD9	sterile alpha motif domain containing 9	2.12618	5.73677	242.055	1.71633e-08	1.3429e-05
ENSG00000184979	11274	USP18	ubiquitin specific peptidase 18	2.0875	3.98204	230.761	2.17516e-08	1.59082e-05
ENSG00000067066	6672	SP100	SP100 nuclear antigen	1.21779	6.60809	229.664	2.22682e-08	1.59082e-05
ENSG00000110446	51296	SLC15A3	solute carrier family 15 member 3	2.48352	6.16895	226.363	2.39218e-08	1.61288e-05
ENSG00000130303	684	BST2	bone marrow stromal cell antigen 2	4.75536	4.67279	225.222	2.45403e-08	1.61288e-05
ENSG00000126709	2537	IFI6	interferon alpha inducible protein 6	1.51374	8.80231	223.309	2.55842e-08	1.61683e-05
ENSG00000138496	83666	PARP9	poly(ADP-ribose) polymerase family member 9	1.70997	7.0869	202.796	4.11601e-08	2.46858e-05
ENSG00000166750	162394	SLFN5	schlafen family member 5	2.417	5.11588	201.902	4.2067e-08	2.46858e-05
ENSG00000183486	4600	MX2	MX dynamin like GTPase 2	3.11405	3.92728	189.461	5.75299e-08	3.24561e-05
ENSG00000188313	5359	PLSCR1	phospholipid scramblase 1	1.34951	7.37919	188.306	5.92589e-08	3.24561e-05
ENSG00000108771	79132	DHX58	DExH-box helicase 58	2.27534	3.17657	186.437	6.22499e-08	3.29945e-05
ENSG00000135899	3431	SP110	SP110 nuclear body protein	1.29551	6.1005	181.729	7.05446e-08	3.56479e-05
ENSG00000163840	151636	DTX3L	deltex E3 ubiquitin ligase 3L	1.29156	7.18639	181.182	7.15951e-08	3.56479e-05
ENSG00000133106	94240	EPSTI1	epithelial stromal interaction 1	1.91529	6.24689	175.7	8.32137e-08	4.02142e-05
ENSG00000234745	3106	HLA-B	major histocompatibility complex, class I, B	1.30725	6.67002	171.81	9.28374e-08	4.35832e-05
ENSG00000181381	91351	DDX60L	DExD/H-box 60 like	1.30413	7.08639	157.458	1.42028e-07	6.37559e-05
ENSG00000168062	116071	BATF2	basic leucine zipper ATF-like transcription factor 2	2.80022	2.04961	157.192	1.43568e-07	6.37559e-05
ENSG00000100342	8542	APOL1	apolipoprotein L1	1.09732	5.55161	154.235	1.57048e-07	6.79066e-05
ENSG00000115415	6772	STAT1	signal transducer and activator of transcription 1	1.08074	8.78372	150.823	1.75056e-07	7.37526e-05
ENSG00000196684	84941	HSH2D	hematopoietic SH2 domain containing	1.96778	3.44695	144.793	2.13367e-07	8.76458e-05
ENSG00000117228	2633	GBP1	guanylate binding protein 1	1.25191	6.37503	143.669	2.21515e-07	8.87736e-05
ENSG00000006118	54972	TMEM132A	transmembrane protein 132A	-1.22863	5.67146	139.886	2.52008e-07	9.85892e-05
ENSG00000134321	91543	RSAD2	radical S-adenosyl methionine domain containing 2	2.82622	4.34736	138.236	2.66943e-07	9.88784e-05
ENSG00000002549	51056	LAP3	leucine aminopeptidase 3	1.07022	5.97986	137.938	2.69653e-07	9.88784e-05
ENSG00000138646	51191	HERC5	HECT and RLD domain containing E3 ubiquitin protein ligase 5	1.32165	6.0871	137.816	2.70801e-07	9.88784e-05
ENSG00000108679	3959	LGALS3BP	galectin 3 binding protein	1.18757	9.32955	136.63	2.82325e-07	0.000100845
ENSG00000189060	3005	H1-0	H1.0 linker histone	0.94648	7.90253	135.491	2.93956e-07	0.000102766
ENSG00000138642	55008	HERC6	HECT and RLD domain containing E3 ubiquitin protein ligase family member 6	1.7691	3.95284	130.212	3.55952e-07	0.000121847
ENSG00000142089	10410	IFITM3	interferon induced transmembrane protein 3	1.44902	8.75174	125.4	4.26409e-07	0.000142986
ENSG00000173193	54625	PARP14	poly(ADP-ribose) polymerase family member 14	1.15176	7.91014	124.347	4.44006e-07	0.000145909
ENSG00000132274	10346	TRIM22	tripartite motif containing 22	1.24017	4.53055	122.194	4.82751e-07	0.000155531
ENSG00000138035	87178	PNPT1	polyribonucleotide nucleotidyltransferase 1	0.926464	5.65212	121.49	4.96265e-07	0.00015681
ENSG00000123243	80760	ITIH5	inter-alpha-trypsin inhibitor heavy chain 5	-0.872496	7.39642	118.391	5.61466e-07	0.000174065
ENSG00000169550	143662	MUC15	mucin 15, cell surface associated	1.37552	7.03005	117.51	5.8185e-07	0.000177044
ENSG00000136514	64108	RTP4	receptor transporter protein 4	3.47664	0.399903	111.422	7.28375e-07	0.000217599
ENSG00000119922	3433	IFIT2	interferon induced protein with tetratricopeptide repeats 2	2.25086	4.1234	110.236	7.88856e-07	0.000231459
ENSG00000146859	55281	TMEM140	transmembrane protein 140	1.88572	3.20391	107.445	8.90882e-07	0.000256808
ENSG00000187608	9636	ISG15	ISG15 ubiquitin like modifier	1.85533	5.98521	102.76	1.09983e-06	0.000306848
ENSG00000114450	59345	GNB4	G protein subunit beta 4	0.950337	4.49992	102.721	1.10182e-06	0.000306848
ENSG00000135114	8638	OASL	2'-5'-oligoadenylate synthetase like	3.00047	1.39812	96.7883	1.48589e-06	0.000406911
ENSG00000172243	64581	CLEC7A	C-type lectin domain containing 7A	1.06201	4.35668	95.7849	1.53123e-06	0.000412453
ENSG00000282851	105221694	BISPR	BST2 interferon stimulated positive regulator	3.42131	-0.0130234	95.9364	1.57578e-06	0.000417608
ENSG00000244476	405754	ERVFRD-1	endogenous retrovirus group FRD member 1, envelope	0.917893	5.58139	94.2018	1.65569e-06	0.000431818
ENSG00000183723	146223	CMTM4	CKLF like MARVEL transmembrane domain containing 4	-0.759167	7.96958	92.8084	1.77535e-06	0.000455793
ENSG00000211445	2878	GPX3	glutathione peroxidase 3	-0.931006	8.78729	92.0486	1.84495e-06	0.000466375
ENSG00000121060	7706	TRIM25	tripartite motif containing 25	1.0123	6.70975	90.8725	1.95923e-06	0.000487759
ENSG00000221963	80830	APOL6	apolipoprotein L6	0.73214	7.94747	86.7102	2.43771e-06	0.000597822
ENSG00000106785	9830	TRIM14	tripartite motif containing 14	0.738221	6.78647	84.1524	2.8013e-06	0.000676885
ENSG00000104332	6422	SFRP1	secreted frizzled related protein 1	-1.55782	4.24107	82.6507	3.04509e-06	0.000725127
ENSG00000166920	84419	C15orf48	chromosome 15 open reading frame 48	-1.38361	5.99256	80.7499	3.39071e-06	0.000795897
ENSG00000204264	5696	PSMB8	proteasome 20S subunit beta 8	1.16298	3.3625	80.1821	3.50328e-06	0.000810738
ENSG00000122729	48	ACO1	aconitase 1	-0.92119	6.21759	76.988	4.22387e-06	0.000963922
ENSG00000130589	85441	HELZ2	helicase with zinc finger 2	1.45113	7.02334	74.9047	4.79027e-06	0.00107821
ENSG00000055332	5610	EIF2AK2	eukaryotic translation initiation factor 2 alpha kinase 2	0.766717	8.66152	73.914	5.09124e-06	0.00111791
ENSG00000185880	140691	TRIM69	tripartite motif containing 69	1.39012	2.70926	73.8818	5.10275e-06	0.00111791
ENSG00000196116	23424	TDRD7	tudor domain containing 7	0.892892	5.27462	73.007	5.3868e-06	0.00116283
ENSG00000182179	7318	UBA7	ubiquitin like modifier activating enzyme 7	1.32278	3.27518	72.8241	5.44934e-06	0.00116283
ENSG00000110492	4192	MDK	midkine	1.08116	4.49097	72.1308	5.692e-06	0.00119904
ENSG00000134013	4017	LOXL2	lysyl oxidase like 2	-1.06465	5.106	68.9918	6.96889e-06	0.00144944
ENSG00000137267	7280	TUBB2A	tubulin beta 2A class IIa	-0.758816	4.91683	68.5646	7.16801e-06	0.00147222
ENSG00000081803	93664	CADPS2	calcium dependent secretion activator 2	2.16262	0.365315	65.5739	8.87575e-06	0.00180046
ENSG00000078081	27074	LAMP3	lysosomal associated membrane protein 3	1.54373	2.98614	64.4275	9.4987e-06	0.00190333
ENSG00000169604	84168	ANTXR1	ANTXR cell adhesion molecule 1	1.85474	1.09401	63.9522	9.91567e-06	0.00196294
ENSG00000132109	6737	TRIM21	tripartite motif containing 21	0.89368	4.75794	63.1478	1.03905e-05	0.00203246
ENSG00000102755	2321	FLT1	fms related receptor tyrosine kinase 1	-1.18547	10.2256	60.9354	1.21896e-05	0.00235042
ENSG00000160710	103	ADAR	adenosine deaminase RNA specific	0.709885	9.21218	60.5743	1.25175e-05	0.00235042
ENSG00000240583	358	AQP1	aquaporin 1 (Colton blood group)	-3.65714	0.618235	60.7665	1.25561e-05	0.00235042
ENSG00000153404	153478	PLEKHG4B	pleckstrin homology and RhoGEF domain containing G4B	1.01481	5.28002	60.4979	1.25882e-05	0.00235042
ENSG00000182240	25825	BACE2	beta-secretase 2	1.41033	4.31877	59.4905	1.35672e-05	0.00250475
ENSG00000060718	1301	COL11A1	collagen type XI alpha 1 chain	1.80942	0.921919	58.8245	1.45008e-05	0.00264737
ENSG00000068079	3430	IFI35	interferon induced protein 35	1.5568	3.55747	57.1103	1.62656e-05	0.00293692
ENSG00000073605	55876	GSDMB	gasdermin B	1.74807	0.545903	57.1009	1.64826e-05	0.00294377
ENSG00000168404	197259	MLKL	mixed lineage kinase domain like pseudokinase	2.4375	0.211811	56.1487	1.79611e-05	0.00317331
ENSG00000134762	1825	DSC3	desmocollin 3	-0.839903	7.88243	54.294	2.033e-05	0.00355365
ENSG00000010030	51513	ETV7	ETS variant transcription factor 7	1.42338	2.50489	53.5578	2.15917e-05	0.00373446
ENSG00000196154	6275	S100A4	S100 calcium binding protein A4	-1.24035	3.54251	52.2693	2.40175e-05	0.00411075
ENSG00000185507	3665	IRF7	interferon regulatory factor 7	1.32918	3.79462	50.8202	2.71514e-05	0.00459923
ENSG00000124201	57169	ZNFX1	zinc finger NFX1-type containing 1	0.658664	6.55726	50.2778	2.84476e-05	0.00476961
ENSG00000105971	858	CAV2	caveolin 2	-0.809036	5.37626	49.2873	3.10133e-05	0.00514726
ENSG00000107201	23586	RIGI	RNA sensor RIG-I	1.91906	0.805255	48.7851	3.30267e-05	0.00542661
ENSG00000279296	NA	NA	NA	3.05323	0.572456	44.6391	3.92762e-05	0.00638957
ENSG00000163644	152926	PPM1K	protein phosphatase, Mg2+/Mn2+ dependent 1K	0.765812	3.83624	46.1339	4.12402e-05	0.00664331
ENSG00000023171	57476	GRAMD1B	GRAM domain containing 1B	-0.582724	5.32673	45.6132	4.32933e-05	0.00690633
ENSG00000063046	1975	EIF4B	eukaryotic translation initiation factor 4B	-0.494806	9.47079	44.5536	4.78644e-05	0.00756211
ENSG00000166503	50810	HDGFL3	HDGF like 3	1.1066	1.49602	42.9569	5.59424e-05	0.00870605
ENSG00000123609	9111	NMI	N-myc and STAT interactor	0.516307	5.8939	42.9076	5.61647e-05	0.00870605
ENSG00000070190	27071	DAPP1	dual adaptor of phosphotyrosine and 3-phosphoinositides 1	0.696167	5.64277	42.6729	5.74838e-05	0.00882725
ENSG00000168268	64943	NT5DC2	5'-nucleotidase domain containing 2	-0.677437	4.25596	42.555	5.81606e-05	0.00884848
ENSG00000137714	2230	FDX1	ferredoxin 1	0.580453	6.52492	41.718	6.32465e-05	0.00949927
ENSG00000110436	6506	SLC1A2	solute carrier family 1 member 2	0.973189	3.45361	41.6648	6.35944e-05	0.00949927
ENSG00000197142	51703	ACSL5	acyl-CoA synthetase long chain family member 5	1.48023	2.13194	40.8892	6.88424e-05	0.0101741
ENSG00000104953	79816	TLE6	TLE family member 6, subcortical maternal complex member	0.640158	4.40842	40.8139	6.93509e-05	0.0101741
ENSG00000107957	9644	SH3PXD2A	SH3 and PX domains 2A	-0.556258	7.23895	40.6274	7.06955e-05	0.0102132
ENSG00000112208	9532	BAG2	BAG cochaperone 2	0.660015	3.5748	40.6053	7.08599e-05	0.0102132
ENSG00000105939	56829	ZC3HAV1	zinc finger CCCH-type containing, antiviral 1	0.470552	7.47291	40.3818	7.25142e-05	0.0103607
ENSG00000065618	1308	COL17A1	collagen type XVII alpha 1 chain	-1.81767	5.02687	39.0146	8.37296e-05	0.0116992
ENSG00000128284	80833	APOL3	apolipoprotein L3	1.7643	0.844058	39.0383	8.3818e-05	0.0116992
ENSG00000163346	57326	PBXIP1	PBX homeobox interacting protein 1	-0.486988	6.88347	38.9822	8.40184e-05	0.0116992
ENSG00000164692	1278	COL1A2	collagen type I alpha 2 chain	-1.1769	7.64918	38.729	8.63269e-05	0.0119196
ENSG00000134343	63982	ANO3	anoctamin 3	1.43468	1.29447	38.3613	8.9874e-05	0.0121442
ENSG00000204267	6891	TAP2	transporter 2, ATP binding cassette subfamily B member	0.902527	5.04798	38.328	9.01383e-05	0.0121442
ENSG00000176171	664	BNIP3	BCL2 interacting protein 3	-0.495363	6.25673	38.3247	9.01705e-05	0.0121442
ENSG00000136147	51131	PHF11	PHD finger protein 11	0.569641	4.82155	38.0589	9.28095e-05	0.0122234
ENSG00000114480	2632	GBE1	1,4-alpha-glucan branching enzyme 1	-0.4816	5.85035	37.9986	9.3421e-05	0.0122234
ENSG00000142279	126374	WTIP	WT1 interacting protein	0.7767	3.55129	37.9814	9.35994e-05	0.0122234
ENSG00000167244	3481	IGF2	insulin like growth factor 2	-0.77735	11.7448	37.9679	9.37339e-05	0.0122234
ENSG00000146674	3486	IGFBP3	insulin like growth factor binding protein 3	-2.46075	5.31016	37.8546	9.4902e-05	0.0122782
ENSG00000110324	3587	IL10RA	interleukin 10 receptor subunit alpha	-0.933725	5.49928	37.6886	9.66406e-05	0.0124055
ENSG00000160801	5745	PTH1R	parathyroid hormone 1 receptor	-1.46589	4.6701	37.6146	9.7431e-05	0.01241
ENSG00000280109	191585	PLAC4	placenta enriched 4	1.08419	6.24367	37.3026	0.000100839	0.0127037
ENSG00000196482	2104	ESRRG	estrogen related receptor gamma	0.459963	6.3326	37.2628	0.000101283	0.0127037
ENSG00000100422	64781	CERK	ceramide kinase	-0.845903	3.48679	36.9558	0.000104801	0.0130454
ENSG00000137869	1588	CYP19A1	cytochrome P450 family 19 subfamily A member 1	0.860232	8.12124	36.8436	0.000106116	0.0131098
ENSG00000166016	25841	ABTB2	ankyrin repeat and BTB domain containing 2	0.963065	4.66996	36.6707	0.000108191	0.0132664
ENSG00000233098	339260	LOC339260	uncharacterized LOC339260	0.625976	4.05768	36.512	0.000110137	0.0134048
ENSG00000128335	23780	APOL2	apolipoprotein L2	0.661182	4.57883	34.7235	0.000135234	0.0163384
ENSG00000196517	6536	SLC6A9	solute carrier family 6 member 9	1.43338	2.18004	34.5866	0.000137452	0.0164852
ENSG00000111405	8909	ENDOU	endonuclease, poly(U) specific	1.09915	3.66546	34.2128	0.000143636	0.0170241
ENSG00000137200	23070	CMTR1	cap methyltransferase 1	0.567045	6.00155	34.1894	0.000144017	0.0170241
ENSG00000225101	390035	OR52K3P	olfactory receptor family 52 subfamily K member 3 pseudogene	3.2144	-1.01297	30.1582	0.000145378	0.0170621
ENSG00000150048	51267	CLEC1A	C-type lectin domain family 1 member A	0.461773	5.63814	33.975	0.000147734	0.0172158
ENSG00000155158	158219	TTC39B	tetratricopeptide repeat domain 39B	1.03461	1.70015	33.8328	0.00015031	0.0173926
ENSG00000279393	NA	NA	NA	-1.8685	-0.120749	33.7211	0.000154163	0.0177137
ENSG00000268655	101059948	SAXO3	stabilizer of axonemal microtubules 3	1.48096	0.485913	33.5443	0.000155887	0.0177874
ENSG00000080854	22997	IGSF9B	immunoglobulin superfamily member 9B	-0.626164	4.35778	33.3436	0.000159368	0.0180591
ENSG00000126259	84063	KIRREL2	kirre like nephrin family adhesion molecule 2	2.66512	-2.11779	27.8867	0.000160771	0.0180934
ENSG00000123342	4327	MMP19	matrix metallopeptidase 19	0.487447	7.00356	32.988	0.000166399	0.018508
ENSG00000105974	857	CAV1	caveolin 1	-1.16085	6.64661	32.8866	0.00016847	0.018508
ENSG00000116005	51449	PCYOX1	prenylcysteine oxidase 1	-0.492438	7.61806	32.8337	0.000169564	0.018508
ENSG00000171298	2548	GAA	alpha glucosidase	-0.61884	6.81064	32.831	0.00016962	0.018508
ENSG00000113269	55819	RNF130	ring finger protein 130	1.21219	1.08795	32.8171	0.000170087	0.018508
ENSG00000166825	290	ANPEP	alanyl aminopeptidase, membrane	0.486622	7.03074	32.6361	0.000173725	0.0187362
ENSG00000139832	55647	RAB20	RAB20, member RAS oncogene family	-0.830284	4.74653	32.6016	0.000174466	0.0187362
ENSG00000141664	54877	ZCCHC2	zinc finger CCHC-type containing 2	0.568355	6.2253	32.4622	0.000177487	0.018933
ENSG00000182054	3418	IDH2	isocitrate dehydrogenase (NADP(+)) 2	-0.47353	7.84525	32.3803	0.000179294	0.018933
ENSG00000136167	3936	LCP1	lymphocyte cytosolic protein 1	0.629706	9.37605	32.3445	0.000180091	0.018933
ENSG00000136193	9805	SCRN1	secernin 1	0.70648	4.18783	32.3082	0.000180907	0.018933
ENSG00000088812	8455	ATRN	attractin	-0.454429	8.12196	32.2243	0.000182796	0.0189617
ENSG00000180628	84333	PCGF5	polycomb group ring finger 5	1.31262	0.188283	32.2839	0.00018349	0.0189617
ENSG00000110148	887	CCKBR	cholecystokinin B receptor	1.03785	2.59699	32.1051	0.000185551	0.0190549
ENSG00000117266	5129	CDK18	cyclin dependent kinase 18	0.868392	1.83437	31.8566	0.000191435	0.0195371
ENSG00000134684	8565	YARS1	tyrosyl-tRNA synthetase 1	0.465422	7.21664	31.6838	0.000195574	0.0197197
ENSG00000082074	2533	FYB1	FYN binding protein 1	0.597003	8.83946	31.6818	0.000195624	0.0197197
ENSG00000182575	11248	NXPH3	neurexophilin 3	-0.572026	3.9163	31.5565	0.000198742	0.0199001
ENSG00000157514	1831	TSC22D3	TSC22 domain family member 3	-0.553077	4.19083	31.513	0.000199837	0.0199001
ENSG00000288973	NA	NA	NA	-0.645813	3.65816	31.3864	0.000203066	0.0200859
ENSG00000108984	5608	MAP2K6	mitogen-activated protein kinase kinase 6	-0.707046	4.14302	31.3186	0.000204818	0.0200859
ENSG00000010319	56920	SEMA3G	semaphorin 3G	1.78956	0.151348	31.2524	0.000205369	0.0200859
ENSG00000157856	92749	DRC1	dynein regulatory complex subunit 1	2.3803	-0.876536	31.299	0.000208326	0.0202545
ENSG00000100028	6634	SNRPD3	small nuclear ribonucleoprotein D3 polypeptide	-0.499922	5.02863	30.6168	0.000224085	0.0215569
ENSG00000210082	NA	NA	NA	-0.86741	12.8803	30.6077	0.000224346	0.0215569
ENSG00000082397	23136	EPB41L3	erythrocyte membrane protein band 4.1 like 3	0.700149	4.55998	30.5159	0.000227031	0.0216881
ENSG00000170085	375484	SIMC1	SUMO interacting motifs containing 1	1.16153	1.22429	30.4709	0.000228499	0.0216887
ENSG00000173821	57674	RNF213	ring finger protein 213	1.07769	7.51316	30.4265	0.000229678	0.0216887
ENSG00000096696	1832	DSP	desmoplakin	-0.58436	10.7711	30.3045	0.00023335	0.0219096
ENSG00000120211	3641	INSL4	insulin like 4	0.922954	4.27852	30.1757	0.000237312	0.0220029
ENSG00000121552	1475	CSTA	cystatin A	1.01511	1.61917	30.1295	0.000238815	0.0220029
ENSG00000183196	4166	CHST6	carbohydrate sulfotransferase 6	-1.76164	1.8328	30.1264	0.000238953	0.0220029
ENSG00000154930	84532	ACSS1	acyl-CoA synthetase short chain family member 1	1.22796	1.2683	30.1075	0.000240247	0.0220029
ENSG00000088888	57506	MAVS	mitochondrial antiviral signaling protein	-0.387722	7.64578	30.0564	0.000241039	0.0220029
ENSG00000100911	5721	PSME2	proteasome activator subunit 2	0.499682	5.89967	29.9369	0.000244852	0.0222275
ENSG00000164442	10370	CITED2	Cbp/p300 interacting transactivator with Glu/Asp rich carboxy-terminal domain 2	-0.453197	8.75737	29.7992	0.000249333	0.0223221
ENSG00000111640	2597	GAPDH	glyceraldehyde-3-phosphate dehydrogenase	-0.500225	10.6231	29.7871	0.000249733	0.0223221
ENSG00000135111	6926	TBX3	T-box transcription factor 3	0.803215	6.10903	29.7799	0.000249971	0.0223221
ENSG00000204525	3107	HLA-C	major histocompatibility complex, class I, C	0.491459	9.38694	29.5493	0.000257719	0.0228548
ENSG00000165025	6850	SYK	spleen associated tyrosine kinase	0.825825	2.79785	29.4962	0.000259567	0.0228548
ENSG00000196557	8912	CACNA1H	calcium voltage-gated channel subunit alpha1 H	3.47067	-1.8424	23.0024	0.000260109	0.0228548
ENSG00000145287	51316	PLAC8	placenta associated 8	-0.655116	6.97061	29.301	0.000266391	0.0232823
ENSG00000198786	4540	ND5	NADH dehydrogenase subunit 5	-0.81332	11.5196	29.1541	0.000271683	0.0236192
ENSG00000170290	6588	SLN	sarcolipin	-1.60808	1.33409	29.0835	0.000274525	0.0236264
ENSG00000198727	4519	CYTB	cytochrome b	-0.738421	11.9976	29.0735	0.000274642	0.0236264
ENSG00000187498	1282	COL4A1	collagen type IV alpha 1 chain	-0.571613	12.3307	28.8381	0.000283502	0.0242616
ENSG00000268153	NA	NA	NA	1.43185	0.993218	28.7707	0.000286549	0.0243066
ENSG00000168016	9881	TRANK1	tetratricopeptide repeat and ankyrin repeat containing 1	1.18212	3.74438	28.7482	0.000286987	0.0243066
ENSG00000185686	23532	PRAME	PRAME nuclear receptor transcriptional regulator	2.41739	-1.36117	27.5994	0.000300879	0.0253525
ENSG00000249861	148003	LGALS16	galectin 16	1.02595	4.53017	28.2388	0.000307657	0.0257914
ENSG00000166402	7275	TUB	TUB bipartite transcription factor	0.861628	2.17606	28.1141	0.000313026	0.0261082
ENSG00000164849	115330	GPR146	G protein-coupled receptor 146	-0.874921	5.68422	28.0673	0.000315009	0.0261409
ENSG00000188290	57801	HES4	hes family bHLH transcription factor 4	0.999386	2.25048	28.005	0.000317774	0.0262379
ENSG00000177989	440836	CIMAP1B	ciliary microtubule associated protein 1B	0.858914	2.17987	27.9012	0.00032238	0.0264852
ENSG00000171476	84525	HOPX	HOP homeobox	1.04853	4.55476	27.7613	0.000328677	0.0268681
ENSG00000172061	131578	LRRC15	leucine rich repeat containing 15	-0.806576	5.33342	27.494	0.00034118	0.027681
ENSG00000142798	3339	HSPG2	heparan sulfate proteoglycan 2	-0.841536	10.3333	27.4611	0.000342761	0.027681
ENSG00000140464	5371	PML	PML nuclear body scaffold	0.652536	5.73904	27.3943	0.000345993	0.027681
ENSG00000149150	8501	SLC43A1	solute carrier family 43 member 1	2.37495	-0.0586163	27.4834	0.000346899	0.027681
ENSG00000260034	100506655	LCMT1-AS2	LCMT1 antisense RNA 2	0.9181	5.78598	27.3728	0.000347044	0.027681
ENSG00000137817	56965	PARP6	poly(ADP-ribose) polymerase family member 6	0.582013	3.4315	27.1014	0.000360622	0.028625
ENSG00000024422	30846	EHD2	EH domain containing 2	-0.824877	4.30967	27.0168	0.000364969	0.0288308
ENSG00000271581	NA	NA	NA	1.78816	-0.242599	26.9482	0.000372662	0.0292977
ENSG00000172936	4615	MYD88	MYD88 innate immune signal transduction adaptor	0.557136	5.50017	26.8169	0.000375522	0.0293819
ENSG00000091136	3912	LAMB1	laminin subunit beta 1	-0.43502	10.2101	26.7691	0.000378097	0.0294431
ENSG00000130208	341	APOC1	apolipoprotein C1	0.564973	4.58739	26.7107	0.000381272	0.0295504
ENSG00000170145	23235	SIK2	salt inducible kinase 2	-0.407734	5.37229	26.5396	0.000390764	0.0301439
ENSG00000145703	10788	IQGAP2	IQ motif containing GTPase activating protein 2	1.6766	0.460381	26.5655	0.000393172	0.0301663
ENSG00000136944	4010	LMX1B	LIM homeobox transcription factor 1 beta	2.29783	0.196603	26.5311	0.000394727	0.0301663
ENSG00000114529	79669	C3orf52	chromosome 3 open reading frame 52	-0.647703	3.86658	26.4179	0.000397701	0.0302529
ENSG00000111666	56994	CHPT1	choline phosphotransferase 1	0.608636	4.2038	26.3183	0.000403472	0.0305336
ENSG00000156873	5261	PHKG2	phosphorylase kinase catalytic subunit gamma 2	0.55629	5.13453	26.2903	0.000405108	0.0305336
ENSG00000197077	85379	KIAA1671	KIAA1671	0.943055	3.96288	26.2214	0.000409204	0.0307015
ENSG00000068615	65055	REEP1	receptor accessory protein 1	0.67574	5.39853	26.1114	0.000415795	0.0310375
ENSG00000150403	55002	TMCO3	transmembrane and coiled-coil domains 3	-0.412258	6.32345	26.0662	0.000418541	0.0310375
ENSG00000123191	540	ATP7B	ATPase copper transporting beta	-0.484352	7.61662	26.053	0.000419349	0.0310375
ENSG00000169836	6870	TACR3	tachykinin receptor 3	-0.866602	1.93747	25.8641	0.000431191	0.0317709
ENSG00000104765	665	BNIP3L	BCL2 interacting protein 3 like	-0.457081	7.38838	25.7411	0.000438987	0.0322009
ENSG00000111144	4048	LTA4H	leukotriene A4 hydrolase	-0.428702	5.7192	25.5268	0.000453122	0.0327713
ENSG00000181019	1728	NQO1	NAD(P)H quinone dehydrogenase 1	0.411444	5.99497	25.5247	0.000453262	0.0327713
ENSG00000121570	55211	DPPA4	developmental pluripotency associated 4	1.1438	0.796826	25.4994	0.000455334	0.0327713
ENSG00000172667	64393	ZMAT3	zinc finger matrin-type 3	-0.577618	4.79352	25.4729	0.000456764	0.0327713
ENSG00000162975	3754	KCNF1	potassium voltage-gated channel modifier subfamily F member 1	-0.863111	2.571	25.4476	0.000458517	0.0327713
ENSG00000108242	1562	CYP2C18	cytochrome P450 family 2 subfamily C member 18	0.861331	2.12939	25.4522	0.000458731	0.0327713
ENSG00000095637	10580	SORBS1	sorbin and SH3 domain containing 1	0.834519	5.11141	25.2456	0.000472509	0.0334764
ENSG00000162543	127733	UBXN10	UBX domain protein 10	-0.681842	4.353	25.2432	0.000472676	0.0334764
ENSG00000173786	1267	CNP	2',3'-cyclic nucleotide 3' phosphodiesterase	0.513399	5.86313	25.1258	0.000481058	0.0339239
ENSG00000152291	10618	TGOLN2	trans-golgi network protein 2	-0.359362	8.29442	25.0923	0.000483479	0.0339489
ENSG00000107186	8777	MPDZ	multiple PDZ domain crumbs cell polarity complex component	-0.400137	6.71137	25.0609	0.00048577	0.0339646
ENSG00000132256	85363	TRIM5	tripartite motif containing 5	0.421951	5.62635	24.9761	0.00049201	0.0342552
ENSG00000159399	3099	HK2	hexokinase 2	-0.59868	5.0249	24.9357	0.000495021	0.0343194
ENSG00000148180	2934	GSN	gelsolin	-0.430126	7.6659	24.7739	0.000507279	0.0350214
ENSG00000210144	NA	NA	NA	-3.45717	-1.76982	21.5839	0.000509947	0.0350583
ENSG00000162654	115361	GBP4	guanylate binding protein 4	1.12221	0.578665	24.7141	0.000513008	0.0351218
ENSG00000153071	1601	DAB2	DAB adaptor protein 2	0.543982	7.84065	24.5449	0.000525267	0.0354948
ENSG00000152256	5163	PDK1	pyruvate dehydrogenase kinase 1	-0.447834	5.31352	24.5428	0.000525441	0.0354948
ENSG00000028137	7133	TNFRSF1B	TNF receptor superfamily member 1B	0.819947	6.0356	24.5357	0.000526012	0.0354948
ENSG00000129521	112399	EGLN3	egl-9 family hypoxia inducible factor 3	-1.05031	5.56052	24.5222	0.000527097	0.0354948
ENSG00000159674	10417	SPON2	spondin 2	-0.535106	4.99912	24.4434	0.000533486	0.0356406
ENSG00000073737	10170	DHRS9	dehydrogenase/reductase 9	1.07452	1.2299	24.4523	0.0005336	0.0356406
ENSG00000170581	6773	STAT2	signal transducer and activator of transcription 2	0.442265	7.30034	24.3076	0.000544717	0.0362358
ENSG00000138449	30061	SLC40A1	solute carrier family 40 member 1	0.591981	7.50478	24.2147	0.000552567	0.0365345
ENSG00000135318	4907	NT5E	5'-nucleotidase ecto	1.35446	3.75457	24.2022	0.000553654	0.0365345
ENSG00000135604	8676	STX11	syntaxin 11	1.38097	0.757253	24.2064	0.000558526	0.036659
ENSG00000126353	1236	CCR7	C-C motif chemokine receptor 7	1.00098	3.0695	24.1285	0.000560002	0.036659
ENSG00000118515	6446	SGK1	serum/glucocorticoid regulated kinase 1	0.496502	6.74956	24.0945	0.000562921	0.0366728
ENSG00000162738	57216	VANGL2	VANGL planar cell polarity protein 2	1.39973	-0.335571	24.0883	0.000567745	0.0366728
ENSG00000272941	NA	NA	NA	1.71539	0.856912	24.0372	0.000569016	0.0366728
ENSG00000069122	221395	ADGRF5	adhesion G protein-coupled receptor F5	-0.445322	5.39832	24.0236	0.000569142	0.0366728
ENSG00000234456	100505881	MAGI2-AS3	MAGI2 antisense RNA 3	1.37983	0.0277232	23.9744	0.000576277	0.0369875
ENSG00000086061	3301	DNAJA1	DnaJ heat shock protein family (Hsp40) member A1	0.369053	8.26271	23.9099	0.000579281	0.0370356
ENSG00000204642	3134	HLA-F	major histocompatibility complex, class I, F	2.24431	-0.937759	23.9537	0.000585527	0.0372899
ENSG00000004468	952	CD38	CD38 molecule	1.91314	-1.2683	23.6368	0.000603807	0.0383056
ENSG00000063660	2817	GPC1	glypican 1	-0.588154	7.72726	23.5979	0.000608248	0.0384389
ENSG00000176387	3291	HSD11B2	hydroxysteroid 11-beta dehydrogenase 2	1.14144	3.29345	23.5524	0.000612684	0.0385709
ENSG00000187621	124903372	LOC124903372	uncharacterized LOC124903372	0.737449	4.98757	23.5162	0.00061612	0.0386392
ENSG00000171793	1503	CTPS1	CTP synthase 1	0.494409	5.17306	23.2654	0.00064104	0.0400492
ENSG00000166033	5654	HTRA1	HtrA serine peptidase 1	-0.964238	7.42368	23.2409	0.000643542	0.0400532
ENSG00000266680	NA	NA	NA	-0.677294	2.40025	23.1643	0.000651492	0.0403949
ENSG00000182670	7267	TTC3	tetratricopeptide repeat domain 3	-0.413088	7.91966	23.1201	0.000656034	0.0405237
ENSG00000113407	6897	TARS1	threonyl-tRNA synthetase 1	0.364936	7.70682	23.0547	0.000662923	0.0407959
ENSG00000164142	729830	FHIP1A	FHF complex subunit HOOK interacting protein 1A	-0.438659	4.82388	23.0127	0.000667385	0.0409172
ENSG00000142627	1969	EPHA2	EPH receptor A2	1.18707	6.9419	22.9058	0.00067892	0.041355
ENSG00000106560	26157	GIMAP2	GTPase, IMAP family member 2	1.99336	-1.15741	22.7917	0.000679561	0.041355
ENSG00000196968	170384	FUT11	fucosyltransferase 11	-0.393963	5.51212	22.7746	0.0006934	0.0418212
ENSG00000153982	284161	GDPD1	glycerophosphodiester phosphodiesterase domain containing 1	0.577267	4.36936	22.7737	0.000693504	0.0418212
ENSG00000135069	29968	PSAT1	phosphoserine aminotransferase 1	0.757459	6.24328	22.7218	0.000699336	0.0418212
ENSG00000122912	8034	SLC25A16	solute carrier family 25 member 16	-0.431609	5.39326	22.7195	0.000699599	0.0418212
ENSG00000145113	4585	MUC4	mucin 4, cell surface associated	-0.429217	6.09262	22.7164	0.000699948	0.0418212
ENSG00000151012	23657	SLC7A11	solute carrier family 7 member 11	0.93989	4.64302	22.6297	0.000709837	0.0422584
ENSG00000134986	9315	NREP	neuronal regeneration related protein	1.01401	1.79417	22.5858	0.000715086	0.0422751
ENSG00000106366	5054	SERPINE1	serpin family E member 1	0.424316	8.72359	22.5827	0.000715262	0.0422751
ENSG00000104419	10397	NDRG1	N-myc downstream regulated 1	-0.586172	5.91963	22.533	0.000721055	0.0424647
ENSG00000166986	4141	MARS1	methionyl-tRNA synthetase 1	0.426292	7.20339	22.4446	0.000731497	0.0426876
ENSG00000070087	5217	PFN2	profilin 2	0.485238	5.67185	22.4372	0.000732376	0.0426876
ENSG00000173868	162466	PHOSPHO1	phosphoethanolamine/phosphocholine phosphatase 1	0.995949	3.48403	22.4355	0.000732634	0.0426876
ENSG00000196141	26010	SPATS2L	spermatogenesis associated serine rich 2 like	0.402099	6.57737	22.4122	0.000735374	0.0426959
ENSG00000228318	NA	NA	NA	2.56809	1.00175	22.415	0.000738424	0.042722
ENSG00000144136	6574	SLC20A1	solute carrier family 20 member 1	0.43095	5.24738	22.307	0.000748115	0.0429597
ENSG00000150433	219854	TMEM218	transmembrane protein 218	1.44061	-0.631106	22.4006	0.000748411	0.0429597
ENSG00000065802	51665	ASB1	ankyrin repeat and SOCS box containing 1	-0.427068	4.94948	22.2886	0.000750376	0.0429597
ENSG00000064763	55711	FAR2	fatty acyl-CoA reductase 2	0.625041	5.32626	22.2517	0.000754922	0.0430699
ENSG00000173262	144195	SLC2A14	solute carrier family 2 member 14	-0.489474	4.81957	22.1291	0.000770287	0.0437944
ENSG00000165443	84457	PHYHIPL	phytanoyl-CoA 2-hydroxylase interacting protein like	1.31953	1.54773	22.103	0.000774988	0.0438209
ENSG00000127954	79689	STEAP4	STEAP4 metalloreductase	1.27309	1.26364	22.0988	0.000776086	0.0438209
ENSG00000206190	57194	ATP10A	ATPase phospholipid transporting 10A (putative)	1.63709	-0.411845	22.1642	0.000782505	0.044032
ENSG00000188130	6300	MAPK12	mitogen-activated protein kinase 12	1.5105	1.62422	21.9676	0.000791307	0.0442923
ENSG00000089009	6128	RPL6	ribosomal protein L6	-0.369559	9.46224	21.9566	0.000792522	0.0442923
ENSG00000110092	595	CCND1	cyclin D1	0.940706	1.89231	21.9357	0.00079545	0.0443052
ENSG00000033327	9846	GAB2	GRB2 associated binding protein 2	0.393933	8.31189	21.8421	0.000807713	0.0448363
ENSG00000170153	57484	RNF150	ring finger protein 150	1.98385	-1.4657	18.7596	0.000835314	0.0462123
ENSG00000172215	10663	CXCR6	C-X-C motif chemokine receptor 6	-0.543591	4.94379	21.597	0.000841425	0.0463941
ENSG00000224057	100507500	EGFR-AS1	EGFR antisense RNA 1	-1.10985	4.14581	21.4793	0.000858209	0.0471613
ENSG00000268964	100271846	ERVV-2	endogenous retrovirus group V member 2, envelope	0.639285	5.54242	21.3947	0.000870513	0.0473244
ENSG00000101017	958	CD40	CD40 molecule	1.01413	1.77896	21.3901	0.000871344	0.0473244
ENSG00000126882	286336	FAM78A	family with sequence similarity 78 member A	-0.469856	5.37875	21.3814	0.000872466	0.0473244
ENSG00000204128	257407	C2orf72	chromosome 2 open reading frame 72	0.464923	7.37433	21.3798	0.000872698	0.0473244
ENSG00000172987	60495	HPSE2	heparanase 2 (inactive)	1.281	0.110382	21.3408	0.000880858	0.0476098
ENSG00000115919	8942	KYNU	kynureninase	0.723857	3.70648	21.2562	0.000891151	0.0478512
ENSG00000166265	116159	CYYR1	cysteine and tyrosine rich 1	1.95418	-0.989449	21.3343	0.000891826	0.0478512
ENSG00000131019	79465	ULBP3	UL16 binding protein 3	1.48752	0.233448	21.2396	0.00089601	0.0478512
ENSG00000155629	118788	PIK3AP1	phosphoinositide-3-kinase adaptor protein 1	1.00408	3.03541	21.2179	0.000896974	0.0478512
ENSG00000131914	79727	LIN28A	lin-28 homolog A	1.03085	2.64136	21.1596	0.000905948	0.0481735
ENSG00000151229	114134	SLC2A13	solute carrier family 2 member 13	-0.478489	3.90435	21.1035	0.000914538	0.0484436
ENSG00000139263	121227	LRIG3	leucine rich repeats and immunoglobulin like domains 3	1.54912	-0.836756	21.2241	0.000917141	0.0484436
ENSG00000233975	111216282	LINC02574	long intergenic non-protein coding RNA 2574	1.38968	-0.0575265	21.1323	0.000919871	0.0484436
ENSG00000095585	29760	BLNK	B cell linker	0.640372	3.94154	21.032	0.000925763	0.0485981
ENSG00000042980	10863	ADAM28	ADAM metallopeptidase domain 28	-0.875935	2.24837	20.9669	0.000936171	0.048988
ENSG00000101361	10528	NOP56	NOP56 ribonucleoprotein	0.371942	7.161	20.8713	0.000951554	0.0490327
ENSG00000111961	23328	SASH1	SAM and SH3 domain containing 1	-0.438713	8.59303	20.8706	0.000951663	0.0490327
ENSG00000059804	6515	SLC2A3	solute carrier family 2 member 3	-0.502201	10.0158	20.8561	0.000954026	0.0490327
ENSG00000134333	3939	LDHA	lactate dehydrogenase A	-0.49433	9.4078	20.8514	0.000954798	0.0490327
ENSG00000128165	79924	ADM2	adrenomedullin 2	0.860128	4.37265	20.8422	0.000956312	0.0490327
ENSG00000196470	6477	SIAH1	siah E3 ubiquitin protein ligase 1	0.419279	5.4501	20.8355	0.000957407	0.0490327
ENSG00000091490	23231	SEL1L3	SEL1L family member 3	0.846648	2.01344	20.8335	0.000957915	0.0490327
ENSG00000198804	4512	COX1	cytochrome c oxidase subunit I	-0.661978	13.5362	20.755	0.000970763	0.0495361
ENSG00000122406	6125	RPL5	ribosomal protein L5	-0.40742	9.5586	20.7268	0.000975495	0.0496234
ENSG00000164007	149461	CLDN19	claudin 19	-1.63568	2.08713	20.6824	0.000983213	0.0498617
ENSG00000280809	101929052	LINC00836	long intergenic non-protein coding RNA 836	-1.47287	3.7563	20.6633	0.00098626	0.0498623
ENSG00000231811	101927888	LOC101927888	uncharacterized LOC101927888	0.864599	2.73756	20.5943	0.000998294	0.0503158
ENSG00000197121	80055	PGAP1	post-GPI attachment to proteins inositol deacylase 1	-0.649378	5.83322	20.5396	0.0010076	0.0506295
ENSG00000196917	27198	HCAR1	hydroxycarboxylic acid receptor 1	-0.438002	4.47288	20.5206	0.00101092	0.0506414
ENSG00000169814	686	BTD	biotinidase	-0.373524	5.15802	20.4807	0.00101795	0.0508388
ENSG00000183067	150084	IGSF5	immunoglobulin superfamily member 5	1.24	0.951457	20.4544	0.00102515	0.0510431
ENSG00000092621	26227	PHGDH	phosphoglycerate dehydrogenase	0.351283	6.66824	20.3531	0.00104084	0.0516678
ENSG00000124942	79026	AHNAK	AHNAK nucleoprotein	-0.550938	11.2279	20.3204	0.0010468	0.0518073
ENSG00000221968	3995	FADS3	fatty acid desaturase 3	0.666831	6.85168	20.1903	0.00107093	0.052842
ENSG00000139192	55080	TAPBPL	TAP binding protein like	0.713724	2.45926	20.1489	0.00107883	0.0530724
ENSG00000130821	6535	SLC6A8	solute carrier family 6 member 8	-0.630296	7.74725	20.0204	0.00110346	0.0540752
ENSG00000023330	211	ALAS1	5'-aminolevulinate synthase 1	0.527954	5.91825	20.0085	0.00110579	0.0540752
ENSG00000164707	26266	SLC13A4	solute carrier family 13 member 4	0.798981	4.19531	19.9544	0.00111643	0.0542075
ENSG00000100345	4627	MYH9	myosin heavy chain 9	-0.37781	10.1623	19.9483	0.00111762	0.0542075
ENSG00000169548	129025	ZNF280A	zinc finger protein 280A	2.00554	-1.34658	19.293	0.00111839	0.0542075
ENSG00000269526	147664	ERVV-1	endogenous retrovirus group V member 1, envelope	0.484379	5.34614	19.907	0.00112584	0.0543664
ENSG00000243137	5672	PSG4	pregnancy specific beta-1-glycoprotein 4	0.410921	9.58059	19.8947	0.00112829	0.0543664
ENSG00000131171	6451	SH3BGRL	SH3 domain binding glutamate rich protein like	0.712148	1.84665	19.858	0.00113588	0.0545721
ENSG00000080298	5991	RFX3	regulatory factor X3	-0.503995	3.68704	19.8203	0.00114332	0.0547693
ENSG00000106605	644	BLVRA	biliverdin reductase A	1.21424	0.965398	19.7564	0.00115706	0.0551129
ENSG00000162545	55450	CAMK2N1	calcium/calmodulin dependent protein kinase II inhibitor 1	-0.531913	6.37513	19.7436	0.00115902	0.0551129
ENSG00000198938	4514	COX3	cytochrome c oxidase subunit III	-0.604726	12.1887	19.7362	0.00116055	0.0551129
ENSG00000070404	10272	FSTL3	follistatin like 3	-0.642723	11.323	19.6836	0.0011715	0.0552148
ENSG00000072422	9886	RHOBTB1	Rho related BTB domain containing 1	0.722201	4.40974	19.6802	0.00117223	0.0552148
ENSG00000173805	9001	HAP1	huntingtin associated protein 1	1.14933	1.40233	19.683	0.00117278	0.0552148
ENSG00000137273	2295	FOXF2	forkhead box F2	1.53884	-0.438758	19.5909	0.00117956	0.055286
ENSG00000108576	6532	SLC6A4	solute carrier family 6 member 4	0.532772	5.28063	19.6384	0.00118102	0.055286
ENSG00000113391	83989	ARB2A	ARB2 cotranscriptional regulator A	-0.457938	4.7884	19.62	0.00118491	0.0553106
ENSG00000140416	7168	TPM1	tropomyosin 1	-0.41815	10.4594	19.5701	0.00119555	0.0553557
ENSG00000136160	1910	EDNRB	endothelin receptor type B	-0.605149	6.40566	19.5568	0.00119842	0.0553557
ENSG00000168758	54910	SEMA4C	semaphorin 4C	-0.508654	8.0247	19.5564	0.00119851	0.0553557
ENSG00000134755	1824	DSC2	desmocollin 2	-0.401428	10.3983	19.5524	0.00119936	0.0553557
ENSG00000180875	64388	GREM2	gremlin 2, DAN family BMP antagonist	1.12561	2.53092	19.48	0.00121524	0.0558055
ENSG00000115419	2744	GLS	glutaminase	-0.485288	7.51303	19.4763	0.00121589	0.0558055
ENSG00000164756	169026	SLC30A8	solute carrier family 30 member 8	1.19495	0.0631472	19.428	0.00122992	0.0562349
ENSG00000112893	4124	MAN2A1	mannosidase alpha class 2A member 1	-0.375034	9.28689	19.4028	0.0012321	0.0562349
ENSG00000168394	6890	TAP1	transporter 1, ATP binding cassette subfamily B member	0.575726	7.69572	19.3753	0.00123824	0.0563587
ENSG00000066735	26153	KIF26A	kinesin family member 26A	1.3952	1.41825	19.1805	0.00128359	0.058111
ENSG00000232112	51372	TMA7	translation machinery associated 7 homolog	-0.342884	5.7502	19.1749	0.00128406	0.058111
ENSG00000165288	254065	BRWD3	bromodomain and WD repeat domain containing 3	-0.414852	6.38304	19.1497	0.00128997	0.058111
ENSG00000077274	827	CAPN6	calpain 6	-0.406122	9.72718	19.1458	0.00129088	0.058111
ENSG00000160179	9619	ABCG1	ATP binding cassette subfamily G member 1	0.554365	3.58425	19.104	0.00130079	0.0583968
ENSG00000224658	NA	NA	NA	-2.71577	-2.14116	16.6796	0.00131015	0.0586463
ENSG00000113578	2246	FGF1	fibroblast growth factor 1	1.17883	1.27911	19.1198	0.00131348	0.0586463
ENSG00000115363	84141	EVA1A	eva-1 homolog A, regulator of programmed cell death	0.881523	2.96689	18.9513	0.00133768	0.0595647
ENSG00000116663	26270	FBXO6	F-box protein 6	0.739032	2.8445	18.8875	0.00135344	0.0601035
ENSG00000249685	NA	NA	NA	1.11303	0.701224	18.8381	0.00136664	0.0605264
ENSG00000138821	64116	SLC39A8	solute carrier family 39 member 8	0.397234	8.91063	18.802	0.00137485	0.0607263
ENSG00000127838	25953	PNKD	PNKD metallo-beta-lactamase domain containing	-0.417707	5.5458	18.7217	0.0013954	0.0614686
ENSG00000125266	1948	EFNB2	ephrin B2	-0.495447	5.54379	18.7072	0.00139916	0.0614694
ENSG00000175414	285598	ARL10	ARF like GTPase 10	-0.523456	2.85335	18.6518	0.00141366	0.0618334
ENSG00000234787	100507428	LINC00458	long intergenic non-protein coding RNA 458	-1.92539	1.16614	18.6515	0.00141497	0.0618334
ENSG00000150893	341640	FREM2	FRAS1 related extracellular matrix 2	-0.701752	7.31227	18.6135	0.00142368	0.0620491
ENSG00000186417	342035	GLDN	gliomedin	0.80277	2.98751	18.559	0.00143827	0.0625192
ENSG00000126803	3306	HSPA2	heat shock protein family A (Hsp70) member 2	-0.447209	7.7482	18.506	0.00145243	0.0629345
ENSG00000255398	8843	HCAR3	hydroxycarboxylic acid receptor 3	-1.33203	3.03194	18.495	0.00145549	0.0629345
ENSG00000068489	55771	PRR11	proline rich 11	-0.355066	6.06554	18.4511	0.0014674	0.0631234
ENSG00000173757	6777	STAT5B	signal transducer and activator of transcription 5B	0.436174	4.83634	18.4439	0.00146936	0.0631234
ENSG00000122884	5033	P4HA1	prolyl 4-hydroxylase subunit alpha 1	-0.604604	7.35323	18.4243	0.00147476	0.0631234
ENSG00000197747	6281	S100A10	S100 calcium binding protein A10	-0.510173	6.66945	18.4174	0.00147668	0.0631234
ENSG00000138031	109	ADCY3	adenylate cyclase 3	0.584266	3.41371	18.4001	0.00148149	0.0631234
ENSG00000189221	4128	MAOA	monoamine oxidase A	0.435761	6.37488	18.3829	0.00148622	0.0631234
ENSG00000215218	134111	UBE2QL1	ubiquitin conjugating enzyme E2 QL1	2.0184	-1.17354	16.9139	0.00148911	0.0631234
ENSG00000126561	6776	STAT5A	signal transducer and activator of transcription 5A	0.686619	2.59383	18.3676	0.00149059	0.0631234
ENSG00000142046	641649	TMEM91	transmembrane protein 91	-0.9047	1.84451	18.2785	0.00151589	0.0639787
ENSG00000124467	440533	PSG8	pregnancy specific beta-1-glycoprotein 8	0.622293	3.03641	18.2685	0.00151857	0.0639787
ENSG00000133131	79710	MORC4	MORC family CW-type zinc finger 4	0.335687	6.83584	18.2086	0.00153572	0.0643836
ENSG00000234719	729978	NPIPB2	nuclear pore complex interacting protein family member B2	2.07935	-1.64502	17.7589	0.00153602	0.0643836
ENSG00000077264	5063	PAK3	p21 (RAC1) activated kinase 3	0.851422	2.78016	18.1863	0.00154239	0.0644859
ENSG00000269837	NA	NA	NA	-0.638141	2.66364	18.0892	0.00157084	0.0653898
ENSG00000189052	93659	CGB5	chorionic gonadotropin subunit beta 5	0.995669	8.61023	18.0851	0.00157197	0.0653898
ENSG00000159842	29	ABR	ABR activator of RhoGEF and GTPase	0.343728	6.96968	18.0111	0.0015942	0.0661473
ENSG00000198346	126017	ZNF813	zinc finger protein 813	-0.436178	4.83168	17.9533	0.00161182	0.06671
ENSG00000107679	59338	PLEKHA1	pleckstrin homology domain containing A1	-0.455345	6.09036	17.9199	0.0016221	0.0668001
ENSG00000128272	468	ATF4	activating transcription factor 4	0.319781	8.80403	17.9116	0.00162467	0.0668001
ENSG00000289078	105373997	LOC105373997	uncharacterized LOC105373997	-2.12887	-1.70312	16.3249	0.0016262	0.0668001
ENSG00000181218	92815	H2AC25	H2A clustered histone 25	0.880563	0.922256	17.8692	0.00163856	0.0671401
ENSG00000119408	10783	NEK6	NIMA related kinase 6	-0.445622	6.77481	17.7954	0.00166112	0.0678953
ENSG00000114739	93	ACVR2B	activin A receptor type 2B	-0.361142	6.57121	17.6827	0.00169743	0.0692072
ENSG00000228203	386597	GRASLND	glycosaminoglycan regulatory associated long non-coding RNA	0.727844	2.10477	17.6554	0.00170653	0.0694058
ENSG00000138448	3685	ITGAV	integrin subunit alpha V	-0.399243	8.27654	17.6325	0.00171392	0.0695344
ENSG00000144791	8994	LIMD1	LIM domain containing 1	-0.342457	5.92826	17.5907	0.00172778	0.0699242
ENSG00000267943	NA	NA	NA	0.467422	5.80227	17.5765	0.00173253	0.0699441
ENSG00000112343	10475	TRIM38	tripartite motif containing 38	0.380035	5.79965	17.5596	0.0017382	0.0700007
ENSG00000183668	5678	PSG9	pregnancy specific beta-1-glycoprotein 9	0.467505	8.7683	17.5377	0.00174557	0.070126
ENSG00000141447	114876	OSBPL1A	oxysterol binding protein like 1A	0.487112	3.52219	17.4765	0.00176643	0.0707909
ENSG00000181826	768211	RELL1	RELT like 1	0.344194	5.92641	17.4397	0.00177903	0.071122
ENSG00000180999	92346	C1orf105	chromosome 1 open reading frame 105	-0.675785	4.14045	17.4219	0.00178522	0.0711965
ENSG00000133216	2048	EPHB2	EPH receptor B2	1.70995	0.85276	17.4333	0.00179286	0.0713282
ENSG00000242950	30816	ERVW-1	endogenous retrovirus group W member 1, envelope	0.471415	7.6522	17.381	0.00179944	0.0714171
ENSG00000100129	51386	EIF3L	eukaryotic translation initiation factor 3 subunit L	-0.336086	7.50069	17.3664	0.00180454	0.0714467
ENSG00000213694	1903	S1PR3	sphingosine-1-phosphate receptor 3	0.822284	1.67635	17.3224	0.00182036	0.0718997
ENSG00000196878	3914	LAMB3	laminin subunit beta 3	-0.787618	4.19908	17.2953	0.00182974	0.0719877
ENSG00000179403	64856	VWA1	von Willebrand factor A domain containing 1	-0.495299	6.91679	17.2875	0.00183252	0.0719877
ENSG00000128590	4189	DNAJB9	DnaJ heat shock protein family (Hsp40) member B9	0.358583	6.35593	17.2785	0.00183573	0.0719877
ENSG00000137491	11309	SLCO2B1	solute carrier organic anion transporter family member 2B1	-0.784946	2.26868	17.2446	0.0018481	0.0722091
ENSG00000100592	23002	DAAM1	dishevelled associated activator of morphogenesis 1	-0.412416	5.32765	17.2356	0.00185121	0.0722091
ENSG00000198712	4513	COX2	cytochrome c oxidase subunit II	-0.581623	12.4005	17.2263	0.00185456	0.0722091
ENSG00000118402	6785	ELOVL4	ELOVL fatty acid elongase 4	0.784313	4.98887	17.1893	0.00186805	0.0725626
ENSG00000163823	1230	CCR1	C-C motif chemokine receptor 1	0.548207	8.70203	17.1274	0.00189089	0.0732764
ENSG00000130707	445	ASS1	argininosuccinate synthase 1	0.507874	3.61505	17.0781	0.00190932	0.0737384
ENSG00000140968	3394	IRF8	interferon regulatory factor 8	1.48126	1.42447	17.0732	0.00191179	0.0737384
ENSG00000100889	5106	PCK2	phosphoenolpyruvate carboxykinase 2, mitochondrial	0.457622	5.09337	16.9982	0.0019396	0.0746361
ENSG00000120539	84930	MASTL	microtubule associated serine/threonine kinase like	0.361915	5.91501	16.9284	0.00196656	0.0754142
ENSG00000180354	222166	MTURN	maturin, neural progenitor differentiation regulator homolog	-0.530612	3.30049	16.9026	0.00197667	0.0754142
ENSG00000143179	7371	UCK2	uridine-cytidine kinase 2	0.427835	4.87249	16.8924	0.00198062	0.0754142
ENSG00000218336	55714	TENM3	teneurin transmembrane protein 3	-0.377425	8.73071	16.8857	0.00198328	0.0754142
ENSG00000148204	286204	CRB2	crumbs cell polarity complex component 2	2.00772	-1.76184	16.499	0.00198962	0.0754142
ENSG00000272356	NA	NA	NA	-1.00697	0.237243	16.873	0.00199098	0.0754142
ENSG00000204397	114769	CARD16	caspase recruitment domain family member 16	0.971127	1.87415	16.8645	0.00199195	0.0754142
ENSG00000123104	3709	ITPR2	inositol 1,4,5-trisphosphate receptor type 2	-0.449937	6.19914	16.8431	0.00200008	0.0754826
ENSG00000197956	6277	S100A6	S100 calcium binding protein A6	-0.627673	6.67508	16.8359	0.00200295	0.0754826
ENSG00000104774	4125	MAN2B1	mannosidase alpha class 2B member 1	-0.341194	6.36049	16.7793	0.00202565	0.0761636
ENSG00000105198	29124	LGALS13	galectin 13	1.30689	2.12794	16.7471	0.00204029	0.076488
ENSG00000155008	139322	APOOL	apolipoprotein O like	-0.380141	5.02478	16.7342	0.00204392	0.076488
ENSG00000127603	23499	MACF1	microtubule actin crosslinking factor 1	-0.408943	8.87718	16.7236	0.00204825	0.076488
ENSG00000133477	113828	FAM83F	family with sequence similarity 83 member F	1.04797	3.94189	16.665	0.00207241	0.0772148
ENSG00000120217	29126	CD274	CD274 molecule	0.289404	7.08409	16.5909	0.00210338	0.0781916
ENSG00000167880	2125	EVPL	envoplakin	-1.47231	0.698729	16.5457	0.00210889	0.0782194
ENSG00000188338	10991	SLC38A3	solute carrier family 38 member 3	1.01864	3.24354	16.5318	0.00212863	0.0787738
ENSG00000135677	2799	GNS	glucosamine (N-acetyl)-6-sulfatase	-0.317122	8.82608	16.5128	0.00213665	0.0788928
ENSG00000259291	109729181	ZNF710-AS1	ZNF710 antisense RNA 1	-0.74833	1.77098	16.5025	0.00214145	0.0788929
ENSG00000006047	51087	YBX2	Y-box binding protein 2	0.798352	1.0334	16.4646	0.00215863	0.0793477
ENSG00000186395	3858	KRT10	keratin 10	-0.451596	3.86027	16.4463	0.00216549	0.0793707
ENSG00000198431	7296	TXNRD1	thioredoxin reductase 1	0.417423	8.60841	16.4268	0.002174	0.0793707
ENSG00000133112	7178	TPT1	tumor protein, translationally-controlled 1	-0.361982	11.1131	16.4242	0.00217512	0.0793707
ENSG00000260266	729739	PPIAP46	peptidylprolyl isomerase A pseudogene 46	-0.682608	6.17689	16.4164	0.00217858	0.0793707
ENSG00000026950	11119	BTN3A1	butyrophilin subfamily 3 member A1	0.548969	3.67882	16.3155	0.00222355	0.08083
ENSG00000099953	4320	MMP11	matrix metallopeptidase 11	-0.831428	3.46629	16.2469	0.00225479	0.0817846
ENSG00000134470	3601	IL15RA	interleukin 15 receptor subunit alpha	1.67866	-1.05604	16.2627	0.00227525	0.0819319
ENSG00000072274	7037	TFRC	transferrin receptor	0.299377	8.30127	16.1947	0.00227883	0.0819319
ENSG00000074181	4854	NOTCH3	notch receptor 3	-0.714942	4.60819	16.1943	0.002279	0.0819319
ENSG00000138604	26035	GLCE	glucuronic acid epimerase	-0.36304	4.68455	16.1869	0.00228241	0.0819319
ENSG00000135862	3915	LAMC1	laminin subunit gamma 1	-0.373872	10.8608	16.184	0.00228378	0.0819319
ENSG00000211459	NA	NA	NA	-0.732579	10.3325	16.1132	0.00231702	0.0824098
ENSG00000154274	55286	C4orf19	chromosome 4 open reading frame 19	0.431147	5.3855	16.1042	0.0023213	0.0824098
ENSG00000156508	1915	EEF1A1	eukaryotic translation elongation factor 1 alpha 1	-0.355228	12.4933	16.0973	0.00232458	0.0824098
ENSG00000148158	401548	SNX30	sorting nexin family member 30	-0.354379	5.24623	16.0841	0.00233088	0.0824098
ENSG00000162878	91461	PKDCC	protein kinase domain containing, cytoplasmic	1.19868	0.734151	16.0869	0.00233205	0.0824098
ENSG00000104723	7991	TUSC3	tumor suppressor candidate 3	-0.286081	8.03628	16.0815	0.00233213	0.0824098
ENSG00000267259	112267992	LOC112267992	uncharacterized LOC112267992	0.625737	2.22601	16.0816	0.00233221	0.0824098
ENSG00000091972	4345	CD200	CD200 molecule	0.885407	5.0661	16.0573	0.00234371	0.0826386
ENSG00000166086	83700	JAM3	junctional adhesion molecule 3	-0.361003	6.95562	16.0313	0.00235625	0.0829026
ENSG00000103196	83716	CRISPLD2	cysteine rich secretory protein LCCL domain containing 2	-0.451369	6.21043	15.9112	0.00241518	0.0847944
ENSG00000153246	22925	PLA2R1	phospholipase A2 receptor 1	-0.376273	5.61144	15.8993	0.00242108	0.0848203
ENSG00000166171	25911	DPCD	deleted in primary ciliary dyskinesia homolog (mouse)	-0.739196	1.32442	15.868	0.00243729	0.0852068
ENSG00000137752	834	CASP1	caspase 1	0.970196	0.620845	15.8123	0.00246657	0.0860473
ENSG00000215866	100996702	LINC01356	long intergenic non-protein coding RNA 1356	-1.03215	2.42421	15.7781	0.00248271	0.0862928
ENSG00000105835	10135	NAMPT	nicotinamide phosphoribosyltransferase	0.375302	7.06615	15.7751	0.00248412	0.0862928
ENSG00000140443	3480	IGF1R	insulin like growth factor 1 receptor	-0.28312	7.36972	15.7036	0.00252125	0.0873979
ENSG00000185404	93349	SP140L	SP140 nuclear body protein like	0.383704	5.46488	15.6439	0.00255277	0.087806
ENSG00000100292	3162	HMOX1	heme oxygenase 1	0.67392	7.23877	15.6246	0.00256309	0.087806
ENSG00000169499	59339	PLEKHA2	pleckstrin homology domain containing A2	-0.547658	4.68667	15.6221	0.00256439	0.087806
ENSG00000180573	8334	H2AC6	H2A clustered histone 6	0.711819	4.57983	15.6199	0.00256558	0.087806
ENSG00000164488	168002	DACT2	dishevelled binding antagonist of beta catenin 2	0.918023	4.32499	15.619	0.0025661	0.087806
ENSG00000148513	91074	ANKRD30A	ankyrin repeat domain 30A	1.8546	-0.245436	15.6585	0.0025723	0.087806
ENSG00000131791	5565	PRKAB2	protein kinase AMP-activated non-catalytic subunit beta 2	-0.339501	7.06004	15.5891	0.00258213	0.087806
ENSG00000168118	5867	RAB4A	RAB4A, member RAS oncogene family	-0.401302	4.66477	15.5813	0.00258633	0.087806
ENSG00000256043	1519	CTSO	cathepsin O	0.456443	4.31736	15.5777	0.00258829	0.087806
ENSG00000110675	55531	ELMOD1	ELMO domain containing 1	-1.53632	-0.681724	15.6302	0.00258976	0.087806
ENSG00000146842	84928	TMEM209	transmembrane protein 209	0.385464	5.1456	15.5712	0.0025918	0.087806
ENSG00000174748	6138	RPL15	ribosomal protein L15	-0.303659	9.52317	15.5098	0.00262537	0.0884802
ENSG00000179981	10194	TSHZ1	teashirt zinc finger homeobox 1	1.13552	0.547166	15.5125	0.00262587	0.0884802
ENSG00000150907	2308	FOXO1	forkhead box O1	-0.665116	2.12362	15.5051	0.00262812	0.0884802
ENSG00000265190	653145	ANXA8	annexin A8	-1.39492	3.21823	15.4862	0.00263856	0.0884802
ENSG00000138678	84803	GPAT3	glycerol-3-phosphate acyltransferase 3	0.630458	2.68487	15.4865	0.00263863	0.0884802
ENSG00000205221	5212	VIT	vitrin	-3.27123	-1.65507	13.6738	0.00267267	0.0894391
ENSG00000225778	219731	PROSER2-AS1	PROSER2 antisense RNA 1	-0.398489	3.95263	15.3835	0.00269603	0.0900376
ENSG00000152689	25780	RASGRP3	RAS guanyl releasing protein 3	2.00897	-1.55247	14.7551	0.0027044	0.0901339
ENSG00000106211	3315	HSPB1	heat shock protein family B (small) member 1	0.677394	6.76387	15.3419	0.00271973	0.0904615
ENSG00000168297	54899	PXK	PX domain containing serine/threonine kinase like	0.467592	4.58106	15.3264	0.00272865	0.0905492
ENSG00000283342	NA	NA	NA	-0.755661	2.08674	15.3185	0.00273339	0.0905492
ENSG00000111875	25842	ASF1A	anti-silencing function 1A histone chaperone	0.338654	5.71731	15.3079	0.00273937	0.0905645
ENSG00000108244	25984	KRT23	keratin 23	0.472234	6.6907	15.2936	0.00274764	0.0906556
ENSG00000151151	253430	IPMK	inositol polyphosphate multikinase	-0.510781	6.36691	15.2728	0.00275976	0.0907339
ENSG00000129103	25870	SUMF2	sulfatase modifying factor 2	-0.289418	7.0109	15.2706	0.00276106	0.0907339
ENSG00000147454	51312	SLC25A37	solute carrier family 25 member 37	-0.394182	5.47636	15.2434	0.00277698	0.090952
ENSG00000138271	53836	GPR87	G protein-coupled receptor 87	-0.64549	3.92068	15.2404	0.00277877	0.090952
ENSG00000146872	11011	TLK2	tousled like kinase 2	0.365883	5.60837	15.2205	0.0027905	0.0911545
ENSG00000198763	4536	ND2	NADH dehydrogenase subunit 2	-0.441127	11.2893	15.1915	0.00280773	0.0915355
ENSG00000178234	63917	GALNT11	polypeptide N-acetylgalactosaminyltransferase 11	-0.429713	5.61324	15.1785	0.00281554	0.0916081
ENSG00000136731	56886	UGGT1	UDP-glucose glycoprotein glucosyltransferase 1	-0.317247	8.42002	15.1641	0.00282413	0.0916185
ENSG00000168917	80723	SLC35G2	solute carrier family 35 member G2	1.14213	-0.19367	15.1523	0.0028393	0.0916185
ENSG00000082269	57579	FAM135A	family with sequence similarity 135 member A	0.414923	4.70768	15.1278	0.00284608	0.0916185
ENSG00000052344	5652	PRSS8	serine protease 8	-0.436512	8.67041	15.1276	0.00284617	0.0916185
ENSG00000241685	10552	ARPC1A	actin related protein 2/3 complex subunit 1A	-0.344494	4.78561	15.1119	0.00285572	0.0916185
ENSG00000180233	223082	ZNRF2	zinc and ring finger 2	-0.485642	4.63628	15.1072	0.00285856	0.0916185
ENSG00000134285	51303	FKBP11	FKBP prolyl isomerase 11	0.547405	2.95456	15.1057	0.00285959	0.0916185
ENSG00000135686	79786	KLHL36	kelch like family member 36	-0.373937	5.21412	15.1041	0.00286046	0.0916185
ENSG00000168938	5480	PPIC	peptidylprolyl isomerase C	0.466631	5.2706	15.0332	0.00290411	0.0928356
ENSG00000136010	160428	ALDH1L2	aldehyde dehydrogenase 1 family member L2	0.705305	5.51241	15.0136	0.00291631	0.0928374
ENSG00000260027	3217	HOXB7	homeobox B7	0.99479	0.952015	15.0147	0.00291673	0.0928374
ENSG00000143217	81607	NECTIN4	nectin cell adhesion molecule 4	-0.420831	5.60408	15.0059	0.00292112	0.0928374
ENSG00000206503	3105	HLA-A	major histocompatibility complex, class I, A	0.657259	3.61556	14.9886	0.00293202	0.0930039
ENSG00000198883	114824	PNMA5	PNMA family member 5	0.667735	2.77517	14.9707	0.00294337	0.093184
ENSG00000121005	83690	CRISPLD1	cysteine rich secretory protein LCCL domain containing 1	0.966163	3.92462	14.9605	0.00294969	0.0932045
ENSG00000069020	375449	MAST4	microtubule associated serine/threonine kinase family member 4	0.377663	5.32329	14.9294	0.00296942	0.093648
ENSG00000157693	203197	TMEM268	transmembrane protein 268	0.650411	2.55456	14.8976	0.00298993	0.094114
ENSG00000173227	91683	SYT12	synaptotagmin 12	0.715687	2.8357	14.8164	0.00304267	0.0954556
ENSG00000225950	4909	NTF4	neurotrophin 4	-1.31912	-0.542213	14.8514	0.00304417	0.0954556
ENSG00000198910	3897	L1CAM	L1 cell adhesion molecule	-0.467294	3.75352	14.7937	0.00305756	0.0956929
ENSG00000116251	6146	RPL22	ribosomal protein L22	-0.337798	5.73121	14.7434	0.00309099	0.0965552
ENSG00000182199	6472	SHMT2	serine hydroxymethyltransferase 2	0.342804	6.29219	14.7307	0.00309951	0.0966378
ENSG00000126705	27245	AHDC1	AT-hook DNA binding motif containing 1	-0.450976	3.8818	14.7103	0.00311325	0.0966594
ENSG00000167191	51704	GPRC5B	G protein-coupled receptor class C group 5 member B	-1.17479	4.50965	14.7068	0.00311563	0.0966594
ENSG00000137474	4647	MYO7A	myosin VIIA	-0.692094	5.59682	14.696	0.00312292	0.0966594
ENSG00000140044	122953	JDP2	Jun dimerization protein 2	0.457899	4.26875	14.6948	0.00312374	0.0966594
ENSG00000186806	147645	VSIG10L	V-set and immunoglobulin domain containing 10 like	1.50827	-0.824909	14.7353	0.00313981	0.0968112
ENSG00000176928	51301	GCNT4	glucosaminyl (N-acetyl) transferase 4	1.55471	-0.248345	14.0386	0.00314962	0.0968112
ENSG00000114302	5576	PRKAR2A	protein kinase cAMP-dependent type II regulatory subunit alpha	-0.29285	6.92073	14.6483	0.00315544	0.0968112
ENSG00000183032	89874	SLC25A21	solute carrier family 25 member 21	0.937034	0.0977379	14.6505	0.00315887	0.0968112
ENSG00000099219	79956	ERMP1	endoplasmic reticulum metallopeptidase 1	-0.312588	6.81446	14.6367	0.00316338	0.0968112
ENSG00000250508	NA	NA	NA	0.962568	1.23464	14.6372	0.003164	0.0968112
ENSG00000104827	1082	CGB3	chorionic gonadotropin subunit beta 3	0.999846	8.15558	14.6259	0.00317084	0.0968404
ENSG00000132773	114034	TOE1	target of EGR1, exonuclease	0.461132	3.10299	14.6121	0.0031805	0.096955
ENSG00000144381	3329	HSPD1	heat shock protein family D (Hsp60) member 1	0.277995	7.96344	14.5974	0.00319056	0.0970818
ENSG00000147475	11160	ERLIN2	ER lipid raft associated 2	-0.270965	7.14962	14.5783	0.0032039	0.0973072
ENSG00000184992	140707	BRI3BP	BRI3 binding protein	-0.404755	4.57068	14.566	0.00321251	0.0973888
ENSG00000158769	50848	F11R	F11 receptor	-0.297831	8.78524	14.5276	0.00323957	0.0976783
ENSG00000196337	94027	CGB7	chorionic gonadotropin subunit beta 7	1.00539	3.47453	14.5223	0.00324335	0.0976783
ENSG00000179833	9792	SERTAD2	SERTA domain containing 2	-0.281855	6.65619	14.5201	0.0032449	0.0976783
ENSG00000173145	64318	NOC3L	NOC3 like DNA replication regulator	0.338585	4.6317	14.5187	0.00324584	0.0976783
ENSG00000179051	55920	RCC2	regulator of chromosome condensation 2	0.324662	8.23193	14.4954	0.00326244	0.0977496
ENSG00000129990	6861	SYT5	synaptotagmin 5	0.888262	0.631141	14.4919	0.00326922	0.0977496
ENSG00000135346	1081	CGA	glycoprotein hormones, alpha polypeptide	0.483332	11.1741	14.4848	0.00327004	0.0977496
ENSG00000186918	55893	ZNF395	zinc finger protein 395	-0.454576	5.69655	14.4812	0.00327264	0.0977496
ENSG00000144045	165545	DQX1	DEAQ-box RNA dependent ATPase 1	-0.719232	1.42734	14.4703	0.00328096	0.0977496
ENSG00000160145	8997	KALRN	kalirin RhoGEF kinase	0.532845	2.94703	14.4615	0.00328691	0.0977496
ENSG00000107249	169792	GLIS3	GLIS family zinc finger 3	-0.734976	3.68076	14.4573	0.00328985	0.0977496
ENSG00000275266	NA	NA	NA	-0.872149	5.87808	14.4416	0.00330117	0.0979088
ENSG00000146281	135293	PM20D2	peptidase M20 domain containing 2	-0.429166	4.22731	14.4012	0.00333059	0.0986036
ENSG00000138138	84896	ATAD1	ATPase family AAA domain containing 1	0.273743	6.76691	14.389	0.00333951	0.0986897
ENSG00000138119	26509	MYOF	myoferlin	-0.431042	9.15503	14.3725	0.00335162	0.0987514
ENSG00000151176	196463	PLBD2	phospholipase B domain containing 2	-0.276714	7.17862	14.3698	0.00335362	0.0987514
ENSG00000166831	348093	RBPMS2	RNA binding protein, mRNA processing factor 2	0.815219	1.57088	14.3264	0.00338646	0.0995402
ENSG00000133065	254428	SLC41A1	solute carrier family 41 member 1	0.357451	5.97126	14.3088	0.003399	0.0995645
ENSG00000165272	360	AQP3	aquaporin 3 (Gill blood group)	0.566103	3.80464	14.3084	0.00339941	0.0995645
ENSG00000168671	167127	UGT3A2	UDP glycosyltransferase family 3 member A2	2.2792	-1.89518	13.4717	0.0034062	0.0995859
ENSG00000213030	94115	CGB8	chorionic gonadotropin subunit beta 8	0.928824	8.54223	14.2778	0.00342234	0.0997454
ENSG00000262879	NA	NA	NA	-0.433713	3.47238	14.272	0.00342685	0.0997454
ENSG00000117586	7292	TNFSF4	TNF superfamily member 4	-1.17605	-0.356744	14.2825	0.00342987	0.0997454
ENSG00000239713	60489	APOBEC3G	apolipoprotein B mRNA editing enzyme catalytic subunit 3G	0.89074	0.393428	14.2572	0.00344243	0.099832
ENSG00000148730	1979	EIF4EBP2	eukaryotic translation initiation factor 4E binding protein 2	-0.281329	8.96299	14.248	0.003445	0.099832
ENSG00000115590	7850	IL1R2	interleukin 1 receptor type 2	-0.939248	0.582913	14.2292	0.00346225	0.100155
ENSG00000286013	NA	NA	NA	1.49682	0.507293	14.2139	0.00347533	0.100357
ENSG00000135617	84279	PRADC1	protease associated domain containing 1	-0.584438	2.63274	14.1785	0.00349861	0.100684
ENSG00000182578	1436	CSF1R	colony stimulating factor 1 receptor	-0.644871	4.06965	14.1779	0.00349892	0.100684
ENSG00000114251	7474	WNT5A	Wnt family member 5A	0.50039	4.39313	14.1667	0.00350766	0.100759
ENSG00000165895	143872	ARHGAP42	Rho GTPase activating protein 42	0.700091	5.04036	14.1554	0.00351644	0.100835
ENSG00000251322	85358	SHANK3	SH3 and multiple ankyrin repeat domains 3	0.73348	1.61188	14.1251	0.00354068	0.101353
ENSG00000106105	2617	GARS1	glycyl-tRNA synthetase 1	0.301828	7.79817	14.0956	0.00356357	0.101755
ENSG00000151702	2313	FLI1	Fli-1 proto-oncogene, ETS transcription factor	0.607924	1.76783	14.0863	0.00357128	0.101755
ENSG00000122642	11328	FKBP9	FKBP prolyl isomerase 9	-0.291344	7.27759	14.0819	0.00357447	0.101755
ENSG00000113319	5924	RASGRF2	Ras protein specific guanine nucleotide releasing factor 2	-0.368746	7.55352	14.0725	0.00358195	0.101755
ENSG00000035928	5981	RFC1	replication factor C subunit 1	0.292998	6.7173	14.0678	0.00358567	0.101755
ENSG00000006534	221	ALDH3B1	aldehyde dehydrogenase 3 family member B1	-0.415143	4.23068	14.0488	0.00360092	0.102012
ENSG00000083857	2195	FAT1	FAT atypical cadherin 1	-0.425784	5.89536	13.9976	0.00364236	0.103008
ENSG00000123384	4035	LRP1	LDL receptor related protein 1	-0.334292	9.71275	13.9415	0.00368839	0.10413
ENSG00000203797	8528	DDO	D-aspartate oxidase	2.07687	-1.99907	13.4279	0.00370623	0.104432
ENSG00000184922	752	FMNL1	formin like 1	0.648143	2.36442	13.9138	0.00371177	0.104432
ENSG00000130513	9518	GDF15	growth differentiation factor 15	0.66082	4.89841	13.8793	0.00374032	0.105055
ENSG00000240065	5698	PSMB9	proteasome 20S subunit beta 9	0.792497	1.23699	13.8603	0.00375737	0.105182
ENSG00000188883	346689	KLRG2	killer cell lectin like receptor G2	0.785116	1.77782	13.8582	0.00375849	0.105182
ENSG00000145990	54438	GFOD1	Gfo/Idh/MocA-like oxidoreductase domain containing 1	-1.64163	-1.60053	13.7306	0.00376713	0.105182
ENSG00000120093	3213	HOXB3	homeobox B3	1.1054	-0.505392	13.864	0.00377151	0.105182
ENSG00000290032	NA	NA	NA	0.48262	4.17407	13.8362	0.00377683	0.105182
ENSG00000139973	83851	SYT16	synaptotagmin 16	-0.536478	4.74093	13.8194	0.00379111	0.105401
ENSG00000180543	85453	TSPYL5	TSPY like 5	1.45742	-0.515647	13.8504	0.00380104	0.105498
ENSG00000143106	5686	PSMA5	proteasome 20S subunit alpha 5	0.329431	6.28558	13.7994	0.00380828	0.105521
ENSG00000226950	57291	DANCR	differentiation antagonizing non-protein coding RNA	-0.499858	3.63587	13.7837	0.00382187	0.105719
ENSG00000129038	4016	LOXL1	lysyl oxidase like 1	-0.449117	4.55101	13.7545	0.00384706	0.106076
ENSG00000248905	342184	FMN1	formin 1	-0.403291	4.55587	13.7538	0.00384769	0.106076
ENSG00000064115	51768	TM7SF3	transmembrane 7 superfamily member 3	-0.558	6.02011	13.7402	0.00385954	0.106225
ENSG00000188677	29780	PARVB	parvin beta	0.923925	1.13636	13.7338	0.00386617	0.106229
ENSG00000152137	26353	HSPB8	heat shock protein family B (small) member 8	0.552123	7.12985	13.7187	0.00387842	0.106388
ENSG00000104635	23516	SLC39A14	solute carrier family 39 member 14	0.371056	5.20182	13.6973	0.00389729	0.106467
ENSG00000196205	NA	NA	NA	-0.432128	5.59128	13.6927	0.00390134	0.106467
ENSG00000176619	84823	LMNB2	lamin B2	0.381486	7.60749	13.6903	0.00390346	0.106467
ENSG00000075643	55034	MOCOS	molybdenum cofactor sulfurase	0.83158	3.45479	13.6832	0.00390978	0.106467
ENSG00000161011	8878	SQSTM1	sequestosome 1	0.403751	8.3438	13.6753	0.00391679	0.106467
ENSG00000178719	2907	GRINA	glutamate ionotropic receptor NMDA type subunit associated protein 1	0.495465	6.9327	13.6714	0.00392019	0.106467
ENSG00000118985	22936	ELL2	elongation factor for RNA polymerase II 2	-0.343872	4.7959	13.6469	0.00394213	0.106886
ENSG00000115825	23683	PRKD3	protein kinase D3	-0.306953	7.46784	13.6306	0.00395676	0.107106
ENSG00000141098	81577	GFOD2	Gfo/Idh/MocA-like oxidoreductase domain containing 2	-0.416796	3.85601	13.6087	0.00397657	0.107437
ENSG00000277443	4082	MARCKS	myristoylated alanine rich protein kinase C substrate	-1.19161	2.68759	13.6028	0.00398206	0.107437
ENSG00000008277	53616	ADAM22	ADAM metallopeptidase domain 22	-0.610084	2.38223	13.5842	0.00399891	0.107715
ENSG00000163602	23429	RYBP	RING1 and YY1 binding protein	0.324373	7.34626	13.5606	0.00402032	0.108049
ENSG00000183018	124976	SPNS2	SPNS lysolipid transporter 2, sphingosine-1-phosphate	-1.59414	0.629409	13.5594	0.0040246	0.108049
ENSG00000140403	55466	DNAJA4	DnaJ heat shock protein family (Hsp40) member A4	0.701823	2.2445	13.5492	0.00403104	0.108049
ENSG00000158006	5051	PAFAH2	platelet activating factor acetylhydrolase 2	-0.318691	4.48358	13.5359	0.00404308	0.108064
ENSG00000153294	221393	ADGRF4	adhesion G protein-coupled receptor F4	-0.535694	3.86558	13.534	0.00404486	0.108064
ENSG00000226089	NA	NA	NA	-0.943293	0.848555	13.5285	0.00405134	0.108064
ENSG00000282988	NA	NA	NA	0.987541	-0.105201	13.5194	0.00406633	0.10812
ENSG00000135503	91	ACVR1B	activin A receptor type 1B	0.603741	2.19897	13.5075	0.00406959	0.10812
ENSG00000171227	140738	TMEM37	transmembrane protein 37	0.930446	0.663484	13.5065	0.00407317	0.10812
ENSG00000151014	25819	NOCT	nocturnin	-0.401061	5.08258	13.4954	0.00408066	0.108144
ENSG00000244694	442213	PTCHD4	patched domain containing 4	-0.807795	1.23198	13.4605	0.00411428	0.108554
ENSG00000196730	1612	DAPK1	death associated protein kinase 1	-0.295423	7.00874	13.4595	0.00411437	0.108554
ENSG00000148848	8038	ADAM12	ADAM metallopeptidase domain 12	-0.480667	10.2585	13.4578	0.00411595	0.108554
ENSG00000137393	255488	RNF144B	ring finger protein 144B	-0.35577	4.86191	13.3983	0.00417257	0.109871
ENSG00000134086	7428	VHL	von Hippel-Lindau tumor suppressor	-0.28325	6.34113	13.386	0.00418446	0.110008
ENSG00000184205	64061	TSPYL2	TSPY like 2	0.366616	4.675	13.3634	0.0042062	0.110403
ENSG00000212907	4539	ND4L	NADH dehydrogenase subunit 4L	-0.48969	9.34236	13.3558	0.00421355	0.110419
ENSG00000172053	5859	QARS1	glutaminyl-tRNA synthetase 1	-0.281844	7.33134	13.3408	0.00422822	0.110627
ENSG00000007038	10942	PRSS21	serine protease 21	0.996398	1.98894	13.3155	0.00425357	0.111114
ENSG00000184502	2520	GAST	gastrin	0.753181	1.32304	13.2287	0.00434047	0.113204
ENSG00000008441	4784	NFIX	nuclear factor I X	1.56736	-1.01984	13.2353	0.00437655	0.113964
ENSG00000096996	3594	IL12RB1	interleukin 12 receptor subunit beta 1	1.93102	-1.38591	12.9863	0.00443332	0.115131
ENSG00000177225	347862	GATD1	glutamine amidotransferase class 1 domain containing 1	-0.435894	4.01984	13.1332	0.00443651	0.115131
ENSG00000240291	NA	NA	NA	-1.45632	-1.30005	13.1106	0.00445456	0.115131
ENSG00000280362	NA	NA	NA	-2.64465	-0.525988	13.0823	0.00445539	0.115131
ENSG00000270977	NA	NA	NA	1.01419	-0.00986184	13.1256	0.00445642	0.115131
ENSG00000152527	130271	PLEKHH2	pleckstrin homology, MyTH4 and FERM domain containing H2	1.06755	-0.489839	13.0634	0.0045352	0.116767
ENSG00000169242	1942	EFNA1	ephrin A1	-0.361736	8.83432	13.0261	0.00454865	0.116767
ENSG00000085563	5243	ABCB1	ATP binding cassette subfamily B member 1	2.0382	-1.46911	11.7523	0.00455228	0.116767
ENSG00000270084	NA	NA	NA	-1.52336	-1.00267	13.0642	0.00455479	0.116767
ENSG00000198846	9760	TOX	thymocyte selection associated high mobility group box	1.40108	-1.41749	13.003	0.00455527	0.116767
ENSG00000197442	4217	MAP3K5	mitogen-activated protein kinase kinase kinase 5	0.980715	2.24241	13.0071	0.00456921	0.116942
ENSG00000087301	57544	TXNDC16	thioredoxin domain containing 16	-0.506618	3.20802	12.9632	0.0046163	0.117963
ENSG00000137154	6194	RPS6	ribosomal protein S6	-0.304583	10.2337	12.9477	0.00463299	0.118206
ENSG00000083444	5351	PLOD1	procollagen-lysine,2-oxoglutarate 5-dioxygenase 1	-0.338574	8.7091	12.9377	0.00464388	0.1183
ENSG00000172057	94103	ORMDL3	ORMDL sphingolipid biosynthesis regulator 3	0.343706	5.47019	12.926	0.00465673	0.118444
ENSG00000027697	3459	IFNGR1	interferon gamma receptor 1	0.267237	7.37699	12.9157	0.00466797	0.118546
ENSG00000163584	200916	RPL22L1	ribosomal protein L22 like 1	0.339055	5.46417	12.8828	0.00470427	0.119134
ENSG00000007062	8842	PROM1	prominin 1	0.975765	1.20184	12.87	0.00472275	0.119134
ENSG00000100320	23543	RBFOX2	RNA binding fox-1 homolog 2	-0.301878	7.65782	12.8651	0.00472394	0.119134
ENSG00000152952	5352	PLOD2	procollagen-lysine,2-oxoglutarate 5-dioxygenase 2	-0.373224	8.33738	12.8648	0.00472425	0.119134
ENSG00000183347	163351	GBP6	guanylate binding protein family member 6	1.97421	-1.69873	12.3567	0.00472736	0.119134
ENSG00000011201	3730	ANOS1	anosmin 1	-1.16121	2.32717	12.8453	0.00474637	0.11943
ENSG00000139687	5925	RB1	RB transcriptional corepressor 1	-0.364579	5.40976	12.8259	0.00476779	0.119488
ENSG00000170848	5675	PSG6	pregnancy specific beta-1-glycoprotein 6	0.364742	8.50401	12.8243	0.00476959	0.119488
ENSG00000141279	9520	NPEPPS	aminopeptidase puromycin sensitive	-0.2749	7.65359	12.8204	0.004774	0.119488
ENSG00000142623	29943	PADI1	peptidyl arginine deiminase 1	0.833588	2.04337	12.8174	0.00477778	0.119488
ENSG00000106305	7965	AIMP2	aminoacyl tRNA synthetase complex interacting multifunctional protein 2	0.354491	4.73948	12.7951	0.00480267	0.119928
ENSG00000225205	NA	NA	NA	-0.993001	0.588783	12.7806	0.00482184	0.120224
ENSG00000178695	115207	KCTD12	potassium channel tetramerization domain containing 12	-0.379705	8.70921	12.7712	0.0048299	0.120243
ENSG00000132561	4147	MATN2	matrilin 2	-0.660117	4.33149	12.762	0.00484039	0.12028
ENSG00000108773	2648	KAT2A	lysine acetyltransferase 2A	0.455233	4.1126	12.7571	0.00484602	0.12028
ENSG00000134962	152831	KLB	klotho beta	1.11099	1.1522	12.736	0.00487363	0.120644
ENSG00000120697	29880	ALG5	ALG5 dolichyl-phosphate beta-glucosyltransferase	0.300089	4.90827	12.7316	0.00487539	0.120644
ENSG00000113712	1452	CSNK1A1	casein kinase 1 alpha 1	0.262189	7.66656	12.7094	0.00490113	0.120976
ENSG00000248527	106480796	MTATP6P1	MT-ATP6 pseudogene 1	-0.527299	8.44593	12.7073	0.00490354	0.120976
ENSG00000228107	NA	NA	NA	-2.33023	-2.2816	11.5357	0.00492401	0.121176
ENSG00000134057	891	CCNB1	cyclin B1	0.355843	8.49737	12.6817	0.00493349	0.121176
ENSG00000189120	80320	SP6	Sp6 transcription factor	0.592139	6.40507	12.6814	0.00493378	0.121176
ENSG00000123453	1757	SARDH	sarcosine dehydrogenase	0.98053	0.090437	12.66	0.00496783	0.12183
ENSG00000105287	25865	PRKD2	protein kinase D2	0.358973	5.63746	12.6452	0.00497657	0.121842
ENSG00000178150	163071	ZNF114	zinc finger protein 114	0.381345	3.97389	12.6376	0.00498556	0.121842
ENSG00000255690	9865	TRIL	TLR4 interactor with leucine rich repeats	-0.877863	1.51479	12.634	0.00499055	0.121842
ENSG00000171604	51523	CXXC5	CXXC finger protein 5	0.680788	2.22905	12.6189	0.00500814	0.12195
ENSG00000180011	284273	PTGR3	prostaglandin reductase 3	0.717037	1.66604	12.6177	0.00500981	0.12195
ENSG00000182836	345557	PLCXD3	phosphatidylinositol specific phospholipase C X domain containing 3	-0.797037	3.22081	12.5995	0.00503112	0.122059
ENSG00000074657	55205	ZNF532	zinc finger protein 532	0.394299	4.82968	12.5989	0.00503179	0.122059
ENSG00000106868	64420	SUSD1	sushi domain containing 1	-0.33137	5.46554	12.5949	0.00503656	0.122059
ENSG00000169783	84894	LINGO1	leucine rich repeat and Ig domain containing 1	2.01125	-2.36676	10.9721	0.00505495	0.122324
ENSG00000076555	32	ACACB	acetyl-CoA carboxylase beta	0.647548	2.77626	12.5661	0.00507142	0.122542
ENSG00000069702	7049	TGFBR3	transforming growth factor beta receptor 3	0.312576	7.94081	12.5417	0.00510094	0.123074
ENSG00000119138	687	KLF9	KLF transcription factor 9	0.537087	2.77035	12.531	0.00511428	0.123148
ENSG00000171124	2525	FUT3	fucosyltransferase 3 (Lewis blood group)	-0.769692	1.89738	12.5273	0.00511899	0.123148
ENSG00000106624	165	AEBP1	AE binding protein 1	0.614233	2.26373	12.5066	0.00514438	0.123472
ENSG00000174684	11041	B4GAT1	beta-1,4-glucuronyltransferase 1	-0.298322	4.81414	12.5038	0.00514748	0.123472
ENSG00000085741	7481	WNT11	Wnt family member 11	-0.426315	4.71368	12.4631	0.00519804	0.124416
ENSG00000159131	2618	GART	phosphoribosylglycinamide formyltransferase, phosphoribosylglycinamide synthetase, phosphoribosylaminoimidazole synthetase	0.283184	6.97095	12.46	0.00520197	0.124416
ENSG00000095794	1390	CREM	cAMP responsive element modulator	0.412813	5.05402	12.4417	0.00522484	0.124617
ENSG00000130635	1289	COL5A1	collagen type V alpha 1 chain	-0.422864	5.27331	12.4411	0.00522555	0.124617
ENSG00000010810	2534	FYN	FYN proto-oncogene, Src family tyrosine kinase	0.504358	4.09671	12.4271	0.00524328	0.12471
ENSG00000005471	5244	ABCB4	ATP binding cassette subfamily B member 4	0.856995	0.827475	12.4275	0.00524466	0.12471
ENSG00000010818	3097	HIVEP2	HIVEP zinc finger 2	-0.685285	3.82842	12.4118	0.00526264	0.12494
ENSG00000156381	122416	ANKRD9	ankyrin repeat domain 9	-0.430098	3.65514	12.4018	0.00527528	0.12494
ENSG00000180535	168620	BHLHA15	basic helix-loop-helix family member a15	1.25845	0.125577	12.4041	0.00529641	0.12494
ENSG00000228232	NA	NA	NA	-0.869915	0.387887	12.3811	0.00530509	0.12494
ENSG00000228889	100289373	UBAC2-AS1	UBAC2 antisense RNA 1	-1.7415	-1.47726	12.1652	0.00530961	0.12494
ENSG00000130939	10277	UBE4B	ubiquitination factor E4B	-0.324951	6.40451	12.3741	0.00531056	0.12494
ENSG00000166473	114780	PKD1L2	polycystin 1 like 2 (gene/pseudogene)	-0.708522	1.06495	12.3724	0.00531412	0.12494
ENSG00000230337	105376736	EXOSC10-AS1	EXOSC10 antisense RNA 1	1.92664	-1.85259	11.517	0.00531512	0.12494
ENSG00000169896	3684	ITGAM	integrin subunit alpha M	-1.16444	2.25773	12.3483	0.00534413	0.125141
ENSG00000137962	9411	ARHGAP29	Rho GTPase activating protein 29	-0.450603	6.88152	12.3468	0.00534569	0.125141
ENSG00000162849	55083	KIF26B	kinesin family member 26B	-0.721122	1.13573	12.3471	0.00534653	0.125141
ENSG00000147459	80005	DOCK5	dedicator of cytokinesis 5	-0.328986	7.95937	12.3221	0.00537768	0.125559
ENSG00000256288	113523642	LINC02617	long intergenic non-protein coding RNA 2617	-1.63778	-0.986044	12.2531	0.00538175	0.125559
ENSG00000136487	2689	GH2	growth hormone 2	0.630086	4.22732	12.3089	0.00539497	0.125559
ENSG00000147889	1029	CDKN2A	cyclin dependent kinase inhibitor 2A	1.76053	-1.67572	12.1859	0.00539497	0.125559
ENSG00000142937	6202	RPS8	ribosomal protein S8	-0.284377	10.0831	12.263	0.00545533	0.126669
ENSG00000198886	4538	ND4	NADH dehydrogenase subunit 4	-0.504619	12.9194	12.2609	0.00545808	0.126669
ENSG00000173214	91749	MFSD4B	major facilitator superfamily domain containing 4B	-0.287365	5.48571	12.2492	0.0054736	0.12685
ENSG00000170373	1469	CST1	cystatin SN	0.627911	3.07975	12.2392	0.00548706	0.126983
ENSG00000213020	81856	ZNF611	zinc finger protein 611	-0.302428	5.2525	12.1955	0.00554554	0.127793
ENSG00000134240	3158	HMGCS2	3-hydroxy-3-methylglutaryl-CoA synthase 2	1.61504	-0.0256605	12.0855	0.00554732	0.127793
ENSG00000101144	655	BMP7	bone morphogenetic protein 7	-0.633665	3.66513	12.1887	0.00555475	0.127793
ENSG00000117226	2635	GBP3	guanylate binding protein 3	0.373527	4.47927	12.1875	0.00555627	0.127793
ENSG00000157303	203328	SUSD3	sushi domain containing 3	1.15029	-0.132495	12.1956	0.00556095	0.127793
ENSG00000172081	126308	MOB3A	MOB kinase activator 3A	-0.300645	7.1153	12.1674	0.00558349	0.128132
ENSG00000186603	84842	HPDL	4-hydroxyphenylpyruvate dioxygenase like	0.685633	1.32486	12.1558	0.00560038	0.12834
ENSG00000168014	26005	C2CD3	C2 domain containing 3 centriole elongation regulator	0.536757	5.87186	12.141	0.00561965	0.128602
ENSG00000172071	9451	EIF2AK3	eukaryotic translation initiation factor 2 alpha kinase 3	0.301983	6.4852	12.1293	0.00563567	0.12879
ENSG00000204764	64901	RANBP17	RAN binding protein 17	0.533983	2.08852	12.1105	0.005662	0.129212
ENSG00000101417	11264	PXMP4	peroxisomal membrane protein 4	-0.309877	4.79924	12.0983	0.00567856	0.12941
ENSG00000103546	6530	SLC6A2	solute carrier family 6 member 2	0.330627	5.84149	12.0734	0.00571325	0.13002
ENSG00000141542	10966	RAB40B	RAB40B, member RAS oncogene family	-0.593018	1.5393	12.064	0.00572697	0.130152
ENSG00000113013	3313	HSPA9	heat shock protein family A (Hsp70) member 9	0.267872	7.94011	12.0536	0.00574108	0.130159
ENSG00000109180	54940	OCIAD1	OCIA domain containing 1	0.280794	6.91009	12.0521	0.00574314	0.130159
ENSG00000123908	27161	AGO2	argonaute RISC catalytic component 2	-0.326127	6.28068	12.0297	0.00577476	0.130559
ENSG00000174444	6124	RPL4	ribosomal protein L4	-0.258087	10.4706	12.0248	0.00578167	0.130559
ENSG00000151575	374618	TEX9	testis expressed 9	-0.810671	0.913378	12.023	0.00578625	0.130559
ENSG00000136720	9394	HS6ST1	heparan sulfate 6-O-sulfotransferase 1	-0.356205	6.27954	12.016	0.00579423	0.130559
ENSG00000082512	7188	TRAF5	TNF receptor associated factor 5	0.639642	1.41068	12.006	0.00580922	0.130559
ENSG00000122741	79269	DCAF10	DDB1 and CUL4 associated factor 10	0.280864	5.55389	12.0031	0.0058126	0.130559
ENSG00000066027	5525	PPP2R5A	protein phosphatase 2 regulatory subunit B'alpha	0.296098	6.28374	12.0004	0.00581638	0.130559
ENSG00000167658	1938	EEF2	eukaryotic translation elongation factor 2	-0.2848	10.7731	11.9864	0.00583648	0.130831
ENSG00000283041	729998	LOC729998	eukaryotic translation elongation factor 1 gamma pseudogene	-0.541886	3.32939	11.9217	0.00593034	0.132754
ENSG00000169239	11238	CA5B	carbonic anhydrase 5B	-0.544996	1.91098	11.8943	0.00597088	0.133266
ENSG00000111885	4121	MAN1A1	mannosidase alpha class 1A member 1	-0.884828	3.25073	11.893	0.0059725	0.133266
ENSG00000205746	353512	PKD1P4	polycystin 1, transient receptor potential channel interacting pseudogene 4	1.59964	-1.48514	11.8698	0.00597754	0.133266
ENSG00000187109	4673	NAP1L1	nucleosome assembly protein 1 like 1	-0.314477	8.28023	11.8751	0.00599883	0.133559
ENSG00000155363	4343	MOV10	Mov10 RNA helicase	0.361164	5.64624	11.8632	0.0060165	0.133772
ENSG00000102921	9683	N4BP1	NEDD4 binding protein 1	0.246732	6.33142	11.8398	0.00605153	0.134369
ENSG00000265763	118738	ZNF488	zinc finger protein 488	0.742209	1.89275	11.8349	0.00605992	0.134373
ENSG00000228474	100128731	OST4	oligosaccharyltransferase complex subunit 4, non-catalytic	-0.249938	6.34569	11.8256	0.00607289	0.134479
ENSG00000105492	946	SIGLEC6	sialic acid binding Ig like lectin 6	-0.705412	4.53353	11.8003	0.00611115	0.135131
ENSG00000221826	5671	PSG3	pregnancy specific beta-1-glycoprotein 3	0.69459	8.04256	11.7921	0.00612357	0.135131
ENSG00000149639	140710	MTCL2	microtubule crosslinking factor 2	-0.287921	6.63474	11.7898	0.00612699	0.135131
ENSG00000224546	100128771	EIF4BP3	eukaryotic translation initiation factor 4B pseudogene 3	-0.891998	1.77005	11.7676	0.00616142	0.135708
ENSG00000272398	100133941	CD24	CD24 molecule	-0.298901	8.2765	11.7492	0.00618907	0.136135
ENSG00000185414	51263	MRPL30	mitochondrial ribosomal protein L30	-0.284664	5.05897	11.743	0.00619874	0.136165
ENSG00000112320	55084	SOBP	sine oculis binding protein homolog	-1.24193	-1.02287	11.7738	0.00621524	0.136345
ENSG00000146090	255426	RASGEF1C	RasGEF domain family member 1C	1.20396	-0.277697	11.719	0.00625541	0.137043
ENSG00000233379	NA	NA	NA	-0.538153	3.00503	11.6987	0.00626763	0.137128
ENSG00000249790	NA	NA	NA	0.449007	2.91767	11.6757	0.00630371	0.137734
ENSG00000132589	2319	FLOT2	flotillin 2	-0.266677	7.64293	11.6672	0.00631701	0.137842
ENSG00000156140	9508	ADAMTS3	ADAM metallopeptidase with thrombospondin type 1 motif 3	0.412591	3.13142	11.6562	0.00633445	0.138039
ENSG00000205213	55366	LGR4	leucine rich repeat containing G protein-coupled receptor 4	-0.244297	8.60181	11.6505	0.00634338	0.138051
ENSG00000138764	901	CCNG2	cyclin G2	-0.330903	6.23369	11.6153	0.00639958	0.139089
ENSG00000119655	10577	NPC2	NPC intracellular cholesterol transporter 2	-0.283224	5.91628	11.6022	0.0064205	0.13936
ENSG00000167693	64359	NXN	nucleoredoxin	-0.595173	2.94765	11.5934	0.00643484	0.13939
ENSG00000123700	3759	KCNJ2	potassium inwardly rectifying channel subfamily J member 2	1.01298	-0.191647	11.5972	0.00644432	0.13939
ENSG00000173530	8793	TNFRSF10D	TNF receptor superfamily member 10d	-0.786619	2.306	11.5858	0.00644734	0.13939
ENSG00000205464	NA	NA	NA	-0.574388	1.44047	11.5683	0.00647615	0.139746
ENSG00000276248	NA	NA	NA	-0.738874	0.706843	11.5667	0.00648081	0.139746
ENSG00000125249	5911	RAP2A	RAP2A, member of RAS oncogene family	-0.382855	6.10692	11.5528	0.00650067	0.13999
ENSG00000101236	11237	RNF24	ring finger protein 24	-0.366029	4.23516	11.5398	0.00652188	0.140263
ENSG00000143537	8751	ADAM15	ADAM metallopeptidase domain 15	-0.375392	8.58172	11.4973	0.00659206	0.141217
ENSG00000228672	389333	PROB1	proline rich basic protein 1	0.846902	0.272451	11.4984	0.00659493	0.141217
ENSG00000037757	84245	MRI1	methylthioribose-1-phosphate isomerase 1	-0.359276	3.99872	11.4953	0.00659545	0.141217
ENSG00000182957	221178	SPATA13	spermatogenesis associated 13	0.390347	4.0611	11.4922	0.00660063	0.141217
ENSG00000108786	3292	HSD17B1	hydroxysteroid 17-beta dehydrogenase 1	0.493189	6.20211	11.4801	0.00662065	0.141369
ENSG00000011422	5329	PLAUR	plasminogen activator, urokinase receptor	-0.765773	3.14629	11.4777	0.00662493	0.141369
ENSG00000049192	11174	ADAMTS6	ADAM metallopeptidase with thrombospondin type 1 motif 6	0.437468	3.10368	11.4694	0.00663868	0.141453
ENSG00000253981	NA	NA	NA	0.930029	0.130257	11.4684	0.0066461	0.141453
ENSG00000182492	633	BGN	biglycan	0.783147	8.74962	11.4477	0.00667508	0.141788
ENSG00000205871	146053	RPS3AP47	RPS3A pseudogene 47	-0.881808	0.989409	11.4465	0.00667909	0.141788
ENSG00000168679	9122	SLC16A4	solute carrier family 16 member 4	0.411736	6.56873	11.3956	0.00676355	0.143196
ENSG00000115808	6801	STRN	striatin	-0.290117	6.782	11.3931	0.00676787	0.143196
ENSG00000140479	5046	PCSK6	proprotein convertase subtilisin/kexin type 6	-0.595333	7.50798	11.391	0.00677156	0.143196
ENSG00000141441	64762	GAREM1	GRB2 associated regulator of MAPK1 subtype 1	-0.547879	5.06625	11.3818	0.00678724	0.143315
ENSG00000187837	3006	H1-2	H1.2 linker histone, cluster member	0.537216	4.20649	11.3776	0.00679461	0.143315
ENSG00000189067	9516	LITAF	lipopolysaccharide induced TNF factor	-0.656972	5.55067	11.3523	0.0068383	0.144051
ENSG00000085719	8895	CPNE3	copine 3	-0.250826	7.32311	11.3338	0.00687046	0.144367
ENSG00000071537	6400	SEL1L	SEL1L adaptor subunit of SYVN1 ubiquitin ligase	-0.247987	7.82704	11.3336	0.00687084	0.144367
ENSG00000112902	9037	SEMA5A	semaphorin 5A	-1.09778	2.18948	11.3172	0.00689988	0.144792
ENSG00000198034	6191	RPS4X	ribosomal protein S4 X-linked	-0.257441	9.37739	11.3073	0.00691689	0.144964
ENSG00000004866	7982	ST7	suppression of tumorigenicity 7	0.308408	5.68625	11.2941	0.00694028	0.14497
ENSG00000111669	7167	TPI1	triosephosphate isomerase 1	-0.344251	8.02644	11.2924	0.00694325	0.14497
ENSG00000204178	55219	MACO1	macoilin 1	0.343219	5.80698	11.2885	0.00695006	0.14497
ENSG00000198185	55713	ZNF334	zinc finger protein 334	0.577428	2.52579	11.2873	0.00695248	0.14497
ENSG00000123240	10133	OPTN	optineurin	0.28153	6.15125	11.2817	0.00696219	0.144988
ENSG00000198830	3151	HMGN2	high mobility group nucleosomal binding domain 2	0.23188	7.09723	11.2573	0.00700559	0.145536
ENSG00000134243	6272	SORT1	sortilin 1	-0.365433	8.66848	11.257	0.00700619	0.145536
ENSG00000145623	9180	OSMR	oncostatin M receptor	0.43614	7.83651	11.2424	0.00703227	0.145893
ENSG00000092010	5720	PSME1	proteasome activator subunit 1	0.29564	6.46188	11.2243	0.00706482	0.146383
ENSG00000111907	7164	TPD52L1	TPD52 like 1	-0.260662	5.909	11.1912	0.00712491	0.147204
ENSG00000273295	NA	NA	NA	-1.69786	-1.83584	11.0448	0.0071279	0.147204
ENSG00000187017	83715	ESPN	espin	-0.864641	3.15806	11.1878	0.00713131	0.147204
ENSG00000197632	5055	SERPINB2	serpin family B member 2	-0.827958	2.94958	11.1798	0.00714598	0.147322
ENSG00000049323	4052	LTBP1	latent transforming growth factor beta binding protein 1	-0.331173	7.28008	11.1498	0.00720085	0.148267
ENSG00000182636	4692	NDN	necdin, MAGE family member	0.384051	4.23832	11.1307	0.00723626	0.14881
ENSG00000065911	10797	MTHFD2	methylenetetrahydrofolate dehydrogenase (NADP+ dependent) 2, methenyltetrahydrofolate cyclohydrolase	0.422675	6.90602	11.1133	0.00726873	0.149237
ENSG00000171863	6201	RPS7	ribosomal protein S7	-0.240473	9.08323	11.1098	0.00727518	0.149237
ENSG00000146530	221806	VWDE	von Willebrand factor D and EGF domains	0.601264	2.56217	11.0905	0.00731172	0.149768
ENSG00000105426	5802	PTPRS	protein tyrosine phosphatase receptor type S	0.762858	6.61574	11.0863	0.00731931	0.149768
ENSG00000112200	26036	ZNF451	zinc finger protein 451	0.301613	7.03392	11.0741	0.00734233	0.150038
ENSG00000172159	257019	FRMD3	FERM domain containing 3	-1.18797	-0.542074	11.0856	0.00735077	0.150038
ENSG00000283526	642515	PRRT1B	proline rich transmembrane protein 1B	-1.23908	0.450567	11.0707	0.00736118	0.150064
ENSG00000102805	1203	CLN5	CLN5 intracellular trafficking protein	-0.36962	6.36517	11.0555	0.00737759	0.150212
ENSG00000047644	55841	WWC3	WWC family member 3	-0.447758	5.28044	11.0392	0.00740881	0.150661
ENSG00000169247	79628	SH3TC2	SH3 domain and tetratricopeptide repeats 2	1.01181	2.53621	11.0268	0.00743375	0.150981
ENSG00000248008	100506668	NRAV	negative regulator of antiviral response	-0.64471	1.43711	10.9954	0.00749405	0.151613
ENSG00000204941	5673	PSG5	pregnancy specific beta-1-glycoprotein 5	0.285471	7.15095	10.9945	0.00749484	0.151613
ENSG00000070882	26031	OSBPL3	oxysterol binding protein like 3	-0.513074	4.54884	10.9911	0.00750131	0.151613
ENSG00000134153	56851	EMC7	ER membrane protein complex subunit 7	0.26985	6.1861	10.9909	0.00750175	0.151613
ENSG00000163072	115677	NOSTRIN	nitric oxide synthase trafficking	0.616251	1.84376	10.9727	0.00753838	0.152166
ENSG00000088882	56265	CPXM1	carboxypeptidase X, M14 family member 1	0.737756	4.1053	10.9576	0.00756669	0.152471
ENSG00000099337	9424	KCNK6	potassium two pore domain channel subfamily K member 6	-0.471088	3.25127	10.9493	0.0075832	0.152471
ENSG00000240771	115557	ARHGEF25	Rho guanine nucleotide exchange factor 25	1.03262	-0.754269	10.9821	0.0075893	0.152471
ENSG00000067606	5590	PRKCZ	protein kinase C zeta	0.444146	6.52682	10.9373	0.00760654	0.152471
ENSG00000070731	10610	ST6GALNAC2	ST6 N-acetylgalactosaminide alpha-2,6-sialyltransferase 2	-0.492352	3.38466	10.9237	0.00763355	0.152471
ENSG00000273802	8339	H2BC8	H2B clustered histone 8	1.05067	0.379422	10.9269	0.00763365	0.152471
ENSG00000158710	8407	TAGLN2	transgelin 2	-0.268367	8.62235	10.923	0.00763482	0.152471
ENSG00000092445	7301	TYRO3	TYRO3 protein tyrosine kinase	0.448261	6.40935	10.9225	0.00763583	0.152471
ENSG00000218426	389435	RPL27AP6	ribosomal protein L27a pseudogene 6	-0.626103	2.38153	10.9221	0.00763699	0.152471
ENSG00000123545	29078	NDUFAF4	NADH:ubiquinone oxidoreductase complex assembly factor 4	0.417783	2.96775	10.8796	0.00772157	0.153972
ENSG00000119950	4601	MXI1	MAX interactor 1, dimerization protein	-0.533062	3.3557	10.8742	0.00773258	0.154005
ENSG00000218739	100505876	CEBPZOS	CEBPZ opposite strand	-0.266515	5.81551	10.8539	0.0077734	0.15463
ENSG00000129354	10053	AP1M2	adaptor related protein complex 1 subunit mu 2	-0.306171	5.83293	10.84	0.00780154	0.155002
ENSG00000173638	6573	SLC19A1	solute carrier family 19 member 1	0.66996	4.70799	10.8221	0.00783811	0.155541
ENSG00000284418	NA	NA	NA	-1.42836	-0.641562	10.8418	0.00784821	0.155554
ENSG00000187690	340602	EZHIP	EZH inhibitory protein	0.9682	0.00810109	10.8161	0.00786182	0.155559
ENSG00000070526	55808	ST6GALNAC1	ST6 N-acetylgalactosaminide alpha-2,6-sialyltransferase 1	-0.939967	0.0629094	10.8279	0.00786742	0.155559
ENSG00000184898	375287	RBM43	RNA binding motif protein 43	0.431156	3.59443	10.7999	0.0078836	0.155692
ENSG00000137766	440279	UNC13C	unc-13 homolog C	-1.45797	-0.960698	10.7759	0.00790291	0.155707
ENSG00000075673	479	ATP12A	ATPase H+/K+ transporting non-gastric alpha2 subunit	1.17316	-1.059	10.7786	0.00790333	0.155707
ENSG00000140511	145864	HAPLN3	hyaluronan and proteoglycan link protein 3	-0.326176	7.94124	10.7726	0.00794007	0.155943
ENSG00000185442	400451	FAM174B	family with sequence similarity 174 member B	-0.398904	3.54603	10.7722	0.00794108	0.155943
ENSG00000171791	596	BCL2	BCL2 apoptosis regulator	1.02364	0.341873	10.7969	0.0079438	0.155943
ENSG00000159899	4882	NPR2	natriuretic peptide receptor 2	0.710651	1.89017	10.7629	0.007961	0.156094
ENSG00000164938	94241	TP53INP1	tumor protein p53 inducible nuclear protein 1	-0.3009	5.03443	10.7282	0.00803307	0.157278
ENSG00000197594	5167	ENPP1	ectonucleotide pyrophosphatase/phosphodiesterase 1	0.800974	2.27682	10.7229	0.00804516	0.157278
ENSG00000112195	79865	TREML2	triggering receptor expressed on myeloid cells like 2	0.669778	4.97302	10.7201	0.00805009	0.157278
ENSG00000112308	81688	C6orf62	chromosome 6 open reading frame 62	0.312335	7.94587	10.6838	0.00812717	0.158596
ENSG00000106789	7464	CORO2A	coronin 2A	-0.417125	6.13311	10.6777	0.00814013	0.15866
ENSG00000267666	NA	NA	NA	-0.561447	1.82513	10.6692	0.00815891	0.158838
ENSG00000105429	1954	MEGF8	multiple EGF like domains 8	-0.405351	5.02722	10.65	0.00819985	0.159331
ENSG00000214336	344167	FOXI3	forkhead box I3	0.476076	4.6502	10.6471	0.00820603	0.159331
ENSG00000112096	NA	NA	NA	-0.307071	5.59531	10.6398	0.00822173	0.159331
ENSG00000211452	1733	DIO1	iodothyronine deiodinase 1	-1.36305	-0.11754	10.6561	0.00822304	0.159331
ENSG00000162433	205	AK4	adenylate kinase 4	-0.693798	3.40658	10.6047	0.00829838	0.160602
ENSG00000169871	81844	TRIM56	tripartite motif containing 56	0.268874	6.21582	10.5926	0.00832474	0.160883
ENSG00000127564	9088	PKMYT1	protein kinase, membrane associated tyrosine/threonine 1	0.414749	4.1101	10.5891	0.00833263	0.160883
ENSG00000273749	23191	CYFIP1	cytoplasmic FMR1 interacting protein 1	-0.237953	8.1846	10.5794	0.00835389	0.160883
ENSG00000109794	25854	FAM149A	family with sequence similarity 149 member A	0.58895	1.62942	10.5768	0.00836039	0.160883
ENSG00000058063	23200	ATP11B	ATPase phospholipid transporting 11B (putative)	-0.382892	6.73744	10.5758	0.00836187	0.160883
ENSG00000150938	51232	CRIM1	cysteine rich transmembrane BMP regulator 1	-0.490139	8.15676	10.5602	0.0083965	0.16136
ENSG00000169919	2990	GUSB	glucuronidase beta	-0.250477	6.3551	10.5504	0.00841821	0.161492
ENSG00000053254	1112	FOXN3	forkhead box N3	-0.277787	6.08953	10.5483	0.008423	0.161492
ENSG00000102158	84061	MAGT1	magnesium transporter 1	-0.239847	7.48292	10.5346	0.00845348	0.161887
ENSG00000108511	3216	HOXB6	homeobox B6	1.27662	-1.70636	10.3847	0.00849197	0.162336
ENSG00000154451	115362	GBP5	guanylate binding protein 5	2.51962	-2.16678	9.75469	0.00849796	0.162336
ENSG00000169583	9022	CLIC3	chloride intracellular channel 3	-0.474188	5.7912	10.509	0.00851113	0.162336
ENSG00000159128	3460	IFNGR2	interferon gamma receptor 2	-0.296134	5.2631	10.5067	0.00851644	0.162336
ENSG00000006377	1750	DLX6	distal-less homeobox 6	0.432952	5.76522	10.4769	0.00858398	0.163247
ENSG00000206053	90861	JPT2	Jupiter microtubule associated homolog 2	-0.256183	8.78639	10.4753	0.00858757	0.163247
ENSG00000055163	26999	CYFIP2	cytoplasmic FMR1 interacting protein 2	-0.257559	6.7922	10.4725	0.00859404	0.163247
ENSG00000288947	NA	NA	NA	0.517986	2.76107	10.4356	0.00867899	0.16467
ENSG00000033030	55596	ZCCHC8	zinc finger CCHC-type containing 8	0.248412	5.29995	10.4091	0.00874029	0.165642
ENSG00000131620	55107	ANO1	anoctamin 1	0.856268	2.71811	10.386	0.00879576	0.166501
ENSG00000112297	202	CRYBG1	crystallin beta-gamma domain containing 1	0.28064	6.056	10.3738	0.00882311	0.166695
ENSG00000118507	9465	AKAP7	A-kinase anchoring protein 7	0.398315	2.87937	10.3726	0.00882627	0.166695
ENSG00000137818	6176	RPLP1	ribosomal protein lateral stalk subunit P1	-0.254972	8.7236	10.3661	0.00884128	0.166786
ENSG00000167601	558	AXL	AXL receptor tyrosine kinase	-0.982446	3.26682	10.3565	0.00886418	0.167021
ENSG00000100226	9567	GTPBP1	GTP binding protein 1	0.383298	5.47671	10.3508	0.0088775	0.167021
ENSG00000101255	57761	TRIB3	tribbles pseudokinase 3	0.58058	4.71184	10.3472	0.00888609	0.167021
ENSG00000145358	115265	DDIT4L	DNA damage inducible transcript 4 like	0.352236	4.27455	10.3438	0.00889435	0.167021
ENSG00000163993	6286	S100P	S100 calcium binding protein P	0.368923	7.47693	10.318	0.00895589	0.167984
ENSG00000272886	55802	DCP1A	decapping mRNA 1A	0.240402	6.25961	10.3114	0.0089719	0.168013
ENSG00000121671	1408	CRY2	cryptochrome circadian regulator 2	-0.320047	4.43266	10.3014	0.00899598	0.168013
ENSG00000148426	254427	PROSER2	proline and serine rich 2	-0.398482	3.51678	10.297	0.00900665	0.168013
ENSG00000249863	NA	NA	NA	-0.58398	1.41843	10.297	0.0090076	0.168013
ENSG00000213401	4111	MAGEA12	MAGE family member A12	0.64384	2.11538	10.2963	0.00900856	0.168013
ENSG00000186205	64757	MTARC1	mitochondrial amidoxime reducing component 1	0.294412	4.81617	10.2771	0.00905472	0.1685
ENSG00000158258	64084	CLSTN2	calsyntenin 2	-0.924678	1.83077	10.2773	0.00905518	0.1685
ENSG00000099860	4616	GADD45B	growth arrest and DNA damage inducible beta	0.576885	3.27451	10.2616	0.00909286	0.168849
ENSG00000125257	10257	ABCC4	ATP binding cassette subfamily C member 4 (PEL blood group)	0.726891	0.783593	10.2618	0.00909448	0.168849
ENSG00000064012	841	CASP8	caspase 8	0.316349	4.63886	10.2352	0.00915752	0.169828
ENSG00000121281	113	ADCY7	adenylate cyclase 7	1.14001	1.82728	10.2259	0.00918145	0.170079
ENSG00000287093	NA	NA	NA	-0.498396	3.63507	10.2116	0.00921594	0.170473
ENSG00000198589	987	LRBA	LPS responsive beige-like anchor protein	-0.280425	6.79787	10.207	0.0092273	0.170473
ENSG00000172819	5916	RARG	retinoic acid receptor gamma	0.590174	1.68452	10.2021	0.00924029	0.170473
ENSG00000271789	NA	NA	NA	-1.1506	-0.746044	10.2211	0.00924422	0.170473
ENSG00000178795	220032	GDPD4	glycerophosphodiester phosphodiesterase domain containing 4	-1.1608	-0.625016	10.201	0.00929053	0.171135
ENSG00000106638	26608	TBL2	transducin beta like 2	0.258889	5.66577	10.1713	0.00931676	0.171426
ENSG00000160182	7031	TFF1	trefoil factor 1	2.25241	-1.86345	9.78172	0.0093482	0.171812
ENSG00000156232	123720	WHAMM	WASP homolog associated with actin, golgi membranes and microtubules	0.281809	4.55863	10.1379	0.00940113	0.172592
ENSG00000225131	338099	PSME2P2	proteasome activator subunit 2 pseudogene 2	1.38449	-1.36673	10.1425	0.00941434	0.172642
ENSG00000196890	128312	H2BC26	H2B clustered histone 26	1.49202	-1.52716	10.1561	0.00942941	0.172708
ENSG00000285904	NA	NA	NA	-0.960134	0.931001	10.1352	0.00943898	0.172708
ENSG00000150991	7316	UBC	ubiquitin C	0.381701	9.42218	10.1181	0.00945182	0.172751
ENSG00000108094	8453	CUL2	cullin 2	0.230317	6.38276	10.1029	0.0094907	0.172962
ENSG00000106261	7586	ZKSCAN1	zinc finger with KRAB and SCAN domains 1	-0.271115	6.24929	10.1018	0.00949355	0.172962
ENSG00000025708	1890	TYMP	thymidine phosphorylase	0.402626	5.45722	10.1013	0.00949497	0.172962
ENSG00000173276	49854	ZBTB21	zinc finger and BTB domain containing 21	0.301254	5.21874	10.0903	0.00952321	0.173284
ENSG00000123572	203447	NRK	Nik related kinase	-0.930802	5.00164	10.0818	0.00954547	0.173497
ENSG00000167994	5866	RAB3IL1	RAB3A interacting protein like 1	0.8255	1.47333	10.0452	0.0096418	0.174945
ENSG00000198840	4537	ND3	NADH dehydrogenase subunit 3	-0.4358	9.7556	10.0431	0.00964639	0.174945
ENSG00000273033	100129550	LINC02035	long intergenic non-protein coding RNA 2035	-0.287501	5.54251	10.0347	0.00966835	0.17515
ENSG00000198673	338811	TAFA2	TAFA chemokine like family member 2	-1.24922	-0.990728	10.0418	0.00969564	0.175451
ENSG00000113742	80315	CPEB4	cytoplasmic polyadenylation element binding protein 4	0.341079	5.81844	10.0123	0.00972749	0.175639
ENSG00000182359	143879	KBTBD3	kelch repeat and BTB domain containing 3	-0.623091	1.40054	10.0112	0.00973159	0.175639
ENSG00000137124	219	ALDH1B1	aldehyde dehydrogenase 1 family member B1	-0.259088	6.27285	10.0083	0.00973815	0.175639
ENSG00000139641	23344	ESYT1	extended synaptotagmin 1	-0.284335	6.76695	10.0019	0.00975514	0.175733
ENSG00000247095	100506211	MIR210HG	MIR210 host gene	-0.829493	0.695029	9.99939	0.00976474	0.175733
ENSG00000177192	80324	PUS1	pseudouridine synthase 1	0.375913	3.27612	9.97482	0.00982776	0.176608
ENSG00000154359	91694	LONRF1	LON peptidase N-terminal domain and ring finger 1	0.29829	4.95374	9.96898	0.00984329	0.176608
ENSG00000184860	93517	SDR42E1	short chain dehydrogenase/reductase family 42E, member 1	0.855482	0.141171	9.97047	0.00984708	0.176608
ENSG00000269565	NA	NA	NA	-0.632048	1.22823	9.96477	0.00985634	0.176608
ENSG00000221869	1052	CEBPD	CCAAT enhancer binding protein delta	-0.299618	5.13837	9.9458	0.00990589	0.177163
ENSG00000158373	3017	H2BC5	H2B clustered histone 5	0.584128	2.20666	9.94483	0.00990888	0.177163
ENSG00000006555	55001	TTC22	tetratricopeptide repeat domain 22	1.61313	-1.65461	9.86988	0.00995569	0.17758
ENSG00000120708	7045	TGFBI	transforming growth factor beta induced	-0.724652	3.14369	9.92705	0.00995707	0.17758
ENSG00000184575	11260	XPOT	exportin for tRNA	0.253273	7.92606	9.92421	0.00996463	0.17758
ENSG00000084764	22924	MAPRE3	microtubule associated protein RP/EB family member 3	0.532856	3.12806	9.90213	0.0100253	0.17829
ENSG00000111670	79158	GNPTAB	N-acetylglucosamine-1-phosphate transferase subunits alpha and beta	-0.240963	6.54804	9.90176	0.0100261	0.17829
ENSG00000105894	5764	PTN	pleiotrophin	-0.291766	7.53877	9.88665	0.0100678	0.178837
ENSG00000164300	256987	SERINC5	serine incorporator 5	-0.223825	6.23802	9.87774	0.0100925	0.179082
ENSG00000152990	166647	ADGRA3	adhesion G protein-coupled receptor A3	-0.340969	5.99821	9.86296	0.0101335	0.179418
ENSG00000173726	9804	TOMM20	translocase of outer mitochondrial membrane 20	-0.262454	8.25243	9.86039	0.0101407	0.179418
ENSG00000106066	54504	CPVL	carboxypeptidase vitellogenic like	-0.381692	7.34103	9.85914	0.0101442	0.179418
ENSG00000147604	6129	RPL7	ribosomal protein L7	-0.255377	9.33464	9.85331	0.0101605	0.179501
ENSG00000138709	55132	LARP1B	La ribonucleoprotein 1B	0.263542	5.34509	9.84856	0.0101738	0.179501
ENSG00000196407	284486	THEM5	thioesterase superfamily member 5	0.877559	1.93192	9.84685	0.0101817	0.179501
ENSG00000140795	91807	MYLK3	myosin light chain kinase 3	-0.768149	3.30018	9.82783	0.0102321	0.180197
ENSG00000289520	NA	NA	NA	-0.841308	0.254107	9.80429	0.0103058	0.1813
ENSG00000142230	10055	SAE1	SUMO1 activating enzyme subunit 1	0.251403	6.64987	9.79597	0.0103223	0.181396
ENSG00000127663	23030	KDM4B	lysine demethylase 4B	-0.244164	5.65761	9.78703	0.0103478	0.181447
ENSG00000261716	337873	H2BC20P	H2B clustered histone 20, pseudogene	-0.531096	1.97952	9.78477	0.0103548	0.181447
ENSG00000004799	5166	PDK4	pyruvate dehydrogenase kinase 4	2.25031	-2.2193	8.99628	0.0103583	0.181447
ENSG00000094916	23468	CBX5	chromobox 5	-0.290835	7.06199	9.77878	0.0103714	0.181482
ENSG00000090863	2734	GLG1	golgi glycoprotein 1	-0.230429	8.13921	9.76434	0.0104128	0.182014
ENSG00000213889	147699	PPM1N	protein phosphatase, Mg2+/Mn2+ dependent 1N (putative)	0.519155	5.32227	9.75933	0.0104273	0.182073
ENSG00000263426	106481051	RN7SL471P	RNA, 7SL, cytoplasmic 471, pseudogene	1.39098	-0.975487	9.77202	0.0104621	0.182442
ENSG00000109861	1075	CTSC	cathepsin C	0.253686	6.28314	9.74415	0.0104712	0.182442
ENSG00000163530	151871	DPPA2	developmental pluripotency associated 2	0.826325	0.720171	9.74197	0.0104818	0.182442
ENSG00000231185	101926941	SPRY4-AS1	SPRY4 antisense RNA 1	1.62122	-1.47529	9.65572	0.0105277	0.183029
ENSG00000007237	8522	GAS7	growth arrest specific 7	-0.466411	4.62071	9.71984	0.0105419	0.183029
ENSG00000110047	10938	EHD1	EH domain containing 1	0.399384	6.41596	9.71745	0.0105489	0.183029
ENSG00000170873	9788	MTSS1	MTSS I-BAR domain containing 1	0.894239	2.47692	9.7121	0.0105658	0.183129
ENSG00000187097	957	ENTPD5	ectonucleoside triphosphate diphosphohydrolase 5 (inactive)	-0.319996	4.61251	9.67915	0.0106616	0.184461
ENSG00000042286	84883	AIFM2	AIF family member 2	0.605732	1.37153	9.67855	0.0106651	0.184461
ENSG00000162441	84328	LZIC	leucine zipper and CTNNBIP1 domain containing	-0.271653	5.53549	9.67089	0.0106861	0.184549
ENSG00000187688	51393	TRPV2	transient receptor potential cation channel subfamily V member 2	0.5685	3.92307	9.66871	0.0106926	0.184549
ENSG00000183876	340075	ARSI	arylsulfatase family member I	0.879818	0.600157	9.65518	0.0107375	0.184611
ENSG00000170255	259249	MRGPRX1	MAS related GPR family member X1	0.328627	4.14718	9.65343	0.0107382	0.184611
ENSG00000123933	10608	MXD4	MAX dimerization protein 4	-0.381145	4.85288	9.65168	0.0107433	0.184611
ENSG00000095777	53904	MYO3A	myosin IIIA	1.08154	-0.851054	9.61453	0.0107484	0.184611
ENSG00000197860	54557	SGTB	small glutamine rich tetratricopeptide repeat co-chaperone beta	-0.352863	3.84759	9.64655	0.0107587	0.184611
ENSG00000130119	54552	GNL3L	G protein nucleolar 3 like	-0.235709	5.60973	9.64164	0.0107734	0.184611
ENSG00000157227	4323	MMP14	matrix metallopeptidase 14	-0.246036	11.1916	9.64114	0.0107749	0.184611
ENSG00000135097	4440	MSI1	musashi RNA binding protein 1	1.03591	0.658254	9.59978	0.0109044	0.18635
ENSG00000102393	2717	GLA	galactosidase alpha	0.305725	4.55826	9.59658	0.0109096	0.18635
ENSG00000140015	27133	KCNH5	potassium voltage-gated channel subfamily H member 5	0.682884	1.54235	9.59665	0.0109104	0.18635
ENSG00000198832	140606	SELENOM	selenoprotein M	-0.381536	3.85865	9.58673	0.0109397	0.186624
ENSG00000108582	1362	CPD	carboxypeptidase D	-0.272444	8.02005	9.58359	0.0109492	0.186624
ENSG00000130600	283120	H19	H19 imprinted maternally expressed transcript	-0.696855	13.1559	9.57904	0.0109631	0.18663
ENSG00000168785	10098	TSPAN5	tetraspanin 5	-0.860871	1.60103	9.57639	0.0109722	0.18663
ENSG00000264486	NA	NA	NA	-0.915022	0.960478	9.56839	0.010998	0.186874
ENSG00000104081	90427	BMF	Bcl2 modifying factor	-0.358612	4.64244	9.55893	0.0110249	0.187139
ENSG00000198064	613037	NPIPB13	nuclear pore complex interacting protein family, member B13	1.47997	-0.529171	9.54309	0.0110429	0.187146
ENSG00000025293	51230	PHF20	PHD finger protein 20	-0.302883	6.51994	9.55134	0.0110483	0.187146
ENSG00000057294	5318	PKP2	plakophilin 2	-0.300161	8.81781	9.54774	0.0110595	0.187146
ENSG00000102753	3839	KPNA3	karyopherin subunit alpha 3	0.227281	6.41041	9.53747	0.0110913	0.187491
ENSG00000099725	NA	NA	NA	0.49685	2.26507	9.5263	0.0111265	0.187892
ENSG00000132854	163782	KANK4	KN motif and ankyrin repeat domains 4	-0.333299	3.78135	9.52199	0.0111396	0.187921
ENSG00000008735	23542	MAPK8IP2	mitogen-activated protein kinase 8 interacting protein 2	0.951952	3.63371	9.50702	0.0111865	0.188067
ENSG00000121210	23240	TMEM131L	transmembrane 131 like	1.11822	-0.776197	9.52406	0.0111872	0.188067
ENSG00000101452	60625	DHX35	DEAH-box helicase 35	0.352665	3.16831	9.50335	0.0111981	0.188067
ENSG00000198873	2869	GRK5	G protein-coupled receptor kinase 5	0.430195	5.37383	9.49651	0.0112194	0.188067
ENSG00000125144	4495	MT1G	metallothionein 1G	0.869327	3.48624	9.49473	0.0112252	0.188067
ENSG00000100426	9889	ZBED4	zinc finger BED-type containing 4	-0.239812	5.72493	9.49428	0.0112265	0.188067
ENSG00000177239	11253	MAN1B1	mannosidase alpha class 1B member 1	-0.26856	6.61702	9.49289	0.0112309	0.188067
ENSG00000175224	9776	ATG13	autophagy related 13	0.27591	6.22846	9.48407	0.0112587	0.188067
ENSG00000213085	25790	CFAP45	cilia and flagella associated protein 45	-0.819864	0.643612	9.4805	0.0112737	0.188067
ENSG00000188315	375341	C3orf62	chromosome 3 open reading frame 62	0.408794	2.67209	9.47464	0.0112888	0.188067
ENSG00000213626	81606	LBH	LBH regulator of WNT signaling pathway	0.749641	0.710681	9.47364	0.0112947	0.188067
ENSG00000197694	6709	SPTAN1	spectrin alpha, non-erythrocytic 1	-0.320075	7.32926	9.46973	0.0113042	0.188067
ENSG00000167740	124936	CYB5D2	cytochrome b5 domain containing 2	-0.311934	3.79056	9.4695	0.0113049	0.188067
ENSG00000148339	114789	SLC25A25	solute carrier family 25 member 25	0.295649	4.68135	9.46835	0.0113085	0.188067
ENSG00000155970	286097	MICU3	mitochondrial calcium uptake family member 3	0.7338	0.91956	9.45094	0.0113666	0.188843
ENSG00000143632	58	ACTA1	actin alpha 1, skeletal muscle	0.806081	2.53307	9.43653	0.0114124	0.189275
ENSG00000183044	18	ABAT	4-aminobutyrate aminotransferase	-0.502288	3.90416	9.43365	0.0114196	0.189275
ENSG00000112796	59084	ENPP5	ectonucleotide pyrophosphatase/phosphodiesterase family member 5	-0.374599	4.84434	9.43126	0.0114272	0.189275
ENSG00000238142	105376805	LOC105376805	uncharacterized LOC105376805	-0.867991	-0.00535036	9.41009	0.0115052	0.190312
ENSG00000188243	170622	COMMD6	COMM domain containing 6	-0.317372	4.84995	9.40235	0.0115208	0.190312
ENSG00000144369	165215	FAM171B	family with sequence similarity 171 member B	0.586021	1.89952	9.40141	0.0115246	0.190312
ENSG00000166165	1152	CKB	creatine kinase B	0.600006	2.31589	9.38527	0.011577	0.190952
ENSG00000116299	57535	ELAPOR1	endosome-lysosome associated apoptosis and autophagy regulator 1	-1.25003	-0.806208	9.39714	0.0115866	0.190952
ENSG00000109686	152503	SH3D19	SH3 domain containing 19	-0.283388	7.30568	9.36466	0.0116441	0.191577
ENSG00000121039	157506	RDH10	retinol dehydrogenase 10	0.272364	5.89793	9.36278	0.0116503	0.191577
ENSG00000170542	5272	SERPINB9	serpin family B member 9	-0.224484	7.78635	9.35998	0.0116595	0.191577
ENSG00000156804	114907	FBXO32	F-box protein 32	0.464981	3.5979	9.35111	0.0116889	0.191735
ENSG00000240891	257068	PLCXD2	phosphatidylinositol specific phospholipase C X domain containing 2	0.664472	3.04106	9.35008	0.0116925	0.191735
ENSG00000274425	NA	NA	NA	-0.731313	0.917163	9.33299	0.0117513	0.192507
ENSG00000078114	10529	NEBL	nebulette	-0.380653	5.73921	9.32004	0.0117922	0.192726
ENSG00000151023	219670	ENKUR	enkurin, TRPC channel interacting protein	-1.84914	-1.67006	9.24065	0.0117941	0.192726
ENSG00000030582	2896	GRN	granulin precursor	-0.341447	7.88528	9.31681	0.011803	0.192726
ENSG00000141756	60681	FKBP10	FKBP prolyl isomerase 10	0.762292	1.33753	9.31476	0.0118115	0.192726
ENSG00000185904	84856	LINC00839	long intergenic non-protein coding RNA 839	-0.46759	3.10286	9.30808	0.0118324	0.192876
ENSG00000143590	1944	EFNA3	ephrin A3	-0.56796	1.5874	9.30362	0.0118482	0.192941
ENSG00000248498	NA	NA	NA	0.699998	1.52878	9.2884	0.0118995	0.193396
ENSG00000205544	254863	TMEM256	transmembrane protein 256	-0.472228	2.56852	9.28666	0.0119047	0.193396
ENSG00000149043	90019	SYT8	synaptotagmin 8	-0.6236	1.82328	9.28482	0.0119114	0.193396
ENSG00000235609	NA	NA	NA	-0.387425	4.18868	9.27677	0.011938	0.193636
ENSG00000165349	84889	SLC7A3	solute carrier family 7 member 3	1.0621	-0.729387	9.2776	0.0119788	0.194106
ENSG00000185033	10509	SEMA4B	semaphorin 4B	-0.281369	7.74805	9.22941	0.0121	0.195686
ENSG00000147535	84513	PLPP5	phospholipid phosphatase 5	0.34326	3.62572	9.22939	0.0121001	0.195686
ENSG00000117475	8548	BLZF1	basic leucine zipper nuclear factor 1	0.33489	5.02571	9.21854	0.0121375	0.195979
ENSG00000120457	3762	KCNJ5	potassium inwardly rectifying channel subfamily J member 5	-0.982706	1.25436	9.21782	0.0121421	0.195979
ENSG00000114638	7348	UPK1B	uroplakin 1B	-0.719068	1.26376	9.21197	0.0121639	0.19604
ENSG00000230490	NA	NA	NA	2.27398	-1.7308	8.75874	0.0121737	0.19604
ENSG00000145740	64924	SLC30A5	solute carrier family 30 member 5	0.2747	7.27162	9.2004	0.0122005	0.19604
ENSG00000108510	9969	MED13	mediator complex subunit 13	0.285509	7.5008	9.19906	0.0122052	0.19604
ENSG00000085831	22996	TTC39A	tetratricopeptide repeat domain 39A	0.507371	2.28084	9.1986	0.0122072	0.19604
ENSG00000244405	2119	ETV5	ETS variant transcription factor 5	0.551728	3.85094	9.19356	0.0122245	0.19604
ENSG00000213231	9623	TCL1B	TCL1 family AKT coactivator B	0.898745	0.570264	9.19268	0.0122373	0.19604
ENSG00000147400	1069	CETN2	centrin 2	-0.263906	4.65893	9.18873	0.0122413	0.19604
ENSG00000175497	57628	DPP10	dipeptidyl peptidase like 10	0.557572	2.25242	9.18447	0.0122568	0.196097
ENSG00000168143	222584	FAM83B	family with sequence similarity 83 member B	-0.407964	5.84524	9.17575	0.0122868	0.196386
ENSG00000143493	25896	INTS7	integrator complex subunit 7	0.354866	4.63655	9.16523	0.0123239	0.196572
ENSG00000073712	10979	FERMT2	FERM domain containing kindlin 2	0.320649	7.87655	9.16502	0.0123246	0.196572
ENSG00000151025	57512	GPR158	G protein-coupled receptor 158	0.825917	0.155369	9.16235	0.0123423	0.196572
ENSG00000198054	84677	DSCR8	Down syndrome critical region 8	-0.39763	2.67743	9.15893	0.0123463	0.196572
ENSG00000105641	6528	SLC5A5	solute carrier family 5 member 5	0.38979	3.94281	9.14611	0.0123916	0.197101
ENSG00000006459	80853	KDM7A	lysine demethylase 7A	0.333951	3.58238	9.14034	0.0124121	0.197237
ENSG00000143641	2590	GALNT2	polypeptide N-acetylgalactosaminyltransferase 2	-0.263217	8.08994	9.12915	0.0124519	0.197678
ENSG00000100867	10202	DHRS2	dehydrogenase/reductase 2	1.10291	0.128686	9.13639	0.012469	0.197694
ENSG00000242299	100131863	RPS18P5	ribosomal protein S18 pseudogene 5	-0.590253	2.41086	9.12223	0.012477	0.197694
ENSG00000157617	25966	C2CD2	C2 calcium dependent domain containing 2	0.235797	5.56225	9.10667	0.0125324	0.198304
ENSG00000177707	25945	NECTIN3	nectin cell adhesion molecule 3	0.287246	7.37453	9.10468	0.0125396	0.198304
ENSG00000167634	199713	NLRP7	NLR family pyrin domain containing 7	-0.940264	0.795567	9.0947	0.0126054	0.198865
ENSG00000180155	66004	LYNX1	Ly6/neurotoxin 1	-0.473231	3.0298	9.08286	0.0126187	0.198865
ENSG00000204381	143903	LAYN	layilin	-0.769815	2.85022	9.08164	0.0126232	0.198865
ENSG00000184743	25923	ATL3	atlastin GTPase 3	-0.244076	6.18093	9.08149	0.0126235	0.198865
ENSG00000174156	2940	GSTA3	glutathione S-transferase alpha 3	0.68268	3.14808	9.06222	0.0126938	0.199763
ENSG00000124731	54210	TREM1	triggering receptor expressed on myeloid cells 1	0.509346	2.3764	9.05934	0.0127048	0.199763
ENSG00000134873	9071	CLDN10	claudin 10	1.51393	-1.36856	8.9811	0.0127443	0.200159
ENSG00000213144	NA	NA	NA	0.892635	0.14802	9.05043	0.0127543	0.200159
ENSG00000105281	6510	SLC1A5	solute carrier family 1 member 5	0.344421	8.05141	9.03761	0.012784	0.200432
ENSG00000159247	NA	NA	NA	0.580522	1.37194	9.02457	0.0128333	0.201015
ENSG00000196581	55966	AJAP1	adherens junctions associated protein 1	0.725155	1.036	8.99781	0.0129342	0.202402
ENSG00000107798	3988	LIPA	lipase A, lysosomal acid type	0.413988	6.62079	8.98275	0.0129881	0.202678
ENSG00000102181	83692	CD99L2	CD99 molecule like 2	-0.344766	4.17929	8.9821	0.0129906	0.202678
ENSG00000131459	9945	GFPT2	glutamine-fructose-6-phosphate transaminase 2	1.0256	0.953306	8.97808	0.0130108	0.202678
ENSG00000048828	23196	FAM120A	family with sequence similarity 120 member A	-0.226969	8.98325	8.97668	0.0130109	0.202678
ENSG00000197093	79690	GAL3ST4	galactose-3-O-sulfotransferase 4	1.38267	-1.51866	8.97103	0.0130135	0.202678
ENSG00000116704	23169	SLC35D1	solute carrier family 35 member D1	-0.352025	4.6487	8.95853	0.0130795	0.203512
ENSG00000146411	154091	SLC2A12	solute carrier family 2 member 12	0.348423	3.7554	8.94957	0.0131136	0.20385
ENSG00000090520	51726	DNAJB11	DnaJ heat shock protein family (Hsp40) member B11	0.258054	5.75665	8.92484	0.0132079	0.205122
ENSG00000162928	5194	PEX13	peroxisomal biogenesis factor 13	-0.246236	5.67323	8.91556	0.0132435	0.205463
ENSG00000198814	2710	GK	glycerol kinase	1.20174	-0.996491	8.94001	0.0132549	0.205463
ENSG00000065361	2065	ERBB3	erb-b2 receptor tyrosine kinase 3	0.294643	8.89345	8.90627	0.0132793	0.205542
ENSG00000160808	4634	MYL3	myosin light chain 3	-1.31974	-0.73348	8.92547	0.013285	0.205542
ENSG00000251287	644974	ALG1L2	ALG1 chitobiosyldiphosphodolichol beta-mannosyltransferase like 2	1.67252	-2.08628	8.7305	0.0133175	0.205851
ENSG00000108852	4355	MPP2	MAGUK p55 scaffold protein 2	0.645148	0.615766	8.88895	0.0133504	0.205993
ENSG00000188869	342125	TMC3	transmembrane channel like 3	0.753116	4.28946	8.88757	0.0133518	0.205993
ENSG00000169100	293	SLC25A6	solute carrier family 25 member 6	-0.240137	7.46619	8.87713	0.0133923	0.206423
ENSG00000091409	3655	ITGA6	integrin subunit alpha 6	-0.459461	8.58476	8.87214	0.0134118	0.206423
ENSG00000104140	171177	RHOV	ras homolog family member V	0.572907	2.1317	8.87094	0.0134173	0.206423
ENSG00000162997	NA	NA	NA	1.54223	-1.41769	8.83182	0.0134314	0.206447
ENSG00000120279	80177	MYCT1	MYC target 1	-1.8793	0.1655	8.8723	0.0134511	0.206554
ENSG00000169442	1043	CD52	CD52 molecule	-0.730783	0.750025	8.85991	0.0134635	0.206554
ENSG00000149090	25891	PAMR1	peptidase domain containing associated with muscle regeneration 1	-1.55492	0.329972	8.85002	0.0135387	0.207389
ENSG00000283907	NA	NA	NA	1.17541	-1.15437	8.21776	0.0135432	0.207389
ENSG00000121104	81558	FAM117A	family with sequence similarity 117 member A	-0.373402	3.3072	8.83227	0.0135687	0.20747
ENSG00000203783	574414	PRR9	proline rich 9	0.927611	2.09186	8.82849	0.013586	0.20747
ENSG00000179240	100506127	GVQW3	GVQW motif containing 3	-0.666067	0.260144	8.82933	0.0135864	0.20747
ENSG00000153944	124540	MSI2	musashi RNA binding protein 2	-0.428847	5.28771	8.81421	0.0136403	0.208101
ENSG00000278291	NA	NA	NA	-0.304738	6.26706	8.79052	0.0137352	0.209055
ENSG00000102144	5230	PGK1	phosphoglycerate kinase 1	-0.228176	8.45513	8.78983	0.0137379	0.209055
ENSG00000231925	6892	TAPBP	TAP binding protein	-0.29193	7.9819	8.77778	0.0137865	0.209055
ENSG00000253276	168455	CCDC71L	coiled-coil domain containing 71 like	0.644869	5.04175	8.77733	0.0137883	0.209055
ENSG00000186480	3638	INSIG1	insulin induced gene 1	0.239697	8.19482	8.77726	0.0137886	0.209055
ENSG00000159063	79053	ALG8	ALG8 alpha-1,3-glucosyltransferase	0.2621	5.27985	8.77684	0.0137903	0.209055
ENSG00000060749	79832	QSER1	glutamine and serine rich 1	-0.260215	6.72573	8.77643	0.0137919	0.209055
ENSG00000103489	64131	XYLT1	xylosyltransferase 1	-0.204988	7.23395	8.75024	0.0138982	0.210471
ENSG00000157240	8321	FZD1	frizzled class receptor 1	0.604615	1.57105	8.73721	0.0139525	0.211099
ENSG00000271503	6352	CCL5	C-C motif chemokine ligand 5	0.93245	0.956532	8.73499	0.0139686	0.211148
ENSG00000119782	2281	FKBP1B	FKBP prolyl isomerase 1B	-0.558742	1.46821	8.72346	0.0140094	0.21157
ENSG00000167232	7644	ZNF91	zinc finger protein 91	-0.32643	6.31542	8.70252	0.0140944	0.212517
ENSG00000118363	9789	SPCS2	signal peptidase complex subunit 2	0.222771	5.87422	8.70167	0.0140979	0.212517
ENSG00000162972	79568	MAIP1	matrix AAA peptidase interacting protein 1	0.358656	3.35169	8.6913	0.0141412	0.21273
ENSG00000153391	125476	INO80C	INO80 complex subunit C	0.359135	4.21357	8.68958	0.0141482	0.21273
ENSG00000179776	1003	CDH5	cadherin 5	0.25037	11.1807	8.68835	0.0141533	0.21273
ENSG00000142751	54707	GPN2	GPN-loop GTPase 2	-0.38136	3.66782	8.67789	0.014197	0.21273
ENSG00000176142	55254	TMEM39A	transmembrane protein 39A	0.2849	5.49514	8.67787	0.014197	0.21273
ENSG00000107937	23560	GTPBP4	GTP binding protein 4	0.233945	5.9912	8.67275	0.0142185	0.21273
ENSG00000243244	11037	STON1	stonin 1	-0.617269	1.95583	8.67273	0.0142192	0.21273
ENSG00000115474	3769	KCNJ13	potassium inwardly rectifying channel subfamily J member 13	-1.96329	-2.06851	8.49006	0.014231	0.21273
ENSG00000175315	1474	CST6	cystatin E/M	-1.42323	-0.479323	8.6839	0.0142383	0.21273
ENSG00000115170	90	ACVR1	activin A receptor type 1	0.271638	4.69146	8.66623	0.0142458	0.21273
ENSG00000168003	6520	SLC3A2	solute carrier family 3 member 2	0.366423	7.71109	8.66416	0.0142545	0.21273
ENSG00000180806	3225	HOXC9	homeobox C9	0.605511	1.55689	8.64191	0.0143494	0.213953
ENSG00000170835	1056	CEL	carboxyl ester lipase	-1.71705	-1.98509	8.35053	0.0143746	0.214133
ENSG00000148303	6130	RPL7A	ribosomal protein L7a	-0.218689	9.70914	8.61018	0.0144836	0.214852
ENSG00000150527	4253	MIA2	MIA SH3 domain ER export factor 2	0.264932	4.9789	8.60949	0.0144866	0.214852
ENSG00000196526	60312	AFAP1	actin filament associated protein 1	-0.311606	9.07885	8.60809	0.0144925	0.214852
ENSG00000109667	56606	SLC2A9	solute carrier family 2 member 9	-0.558521	1.5606	8.60302	0.0145158	0.214852
ENSG00000167721	55720	TSR1	TSR1 ribosome maturation factor	0.216623	6.25703	8.60177	0.0145197	0.214852
ENSG00000122644	10124	ARL4A	ARF like GTPase 4A	0.608476	1.45119	8.60162	0.0145219	0.214852
ENSG00000107819	81855	SFXN3	sideroflexin 3	-0.399367	4.33603	8.60084	0.0145237	0.214852
ENSG00000149557	9638	FEZ1	fasciculation and elongation protein zeta 1	-0.715231	3.42414	8.60001	0.0145274	0.214852
ENSG00000134569	4038	LRP4	LDL receptor related protein 4	-0.568656	3.50488	8.5825	0.0146029	0.215681
ENSG00000122547	80820	EEPD1	endonuclease/exonuclease/phosphatase family domain containing 1	1.05557	0.1774	8.58465	0.01461	0.215681
ENSG00000113719	57222	ERGIC1	endoplasmic reticulum-golgi intermediate compartment 1	-0.291186	7.77801	8.57785	0.0146229	0.215681
ENSG00000214975	NA	NA	NA	2.51855	0.891088	8.19841	0.0146838	0.216385
ENSG00000145012	4026	LPP	LIM domain containing preferred translocation partner in lipoma	-0.433433	6.8981	8.55828	0.0147081	0.216548
ENSG00000121895	80008	TMEM156	transmembrane protein 156	1.06417	-0.786529	8.56795	0.0147454	0.216862
ENSG00000145425	6189	RPS3A	ribosomal protein S3A	-0.271474	9.72421	8.54737	0.0147557	0.216862
ENSG00000176771	344148	NCKAP5	NCK associated protein 5	-2.02665	-2.12532	8.2991	0.0147699	0.216876
ENSG00000131941	85415	RHPN2	rhophilin Rho GTPase binding protein 2	-0.535071	5.76632	8.53866	0.014794	0.216895
ENSG00000165716	138311	DIPK1B	divergent protein kinase domain 1B	0.482956	2.73767	8.5379	0.0147976	0.216895
ENSG00000267745	NA	NA	NA	0.866383	-0.28076	8.54067	0.0148118	0.216909
ENSG00000187624	400566	LIAT1	ligand of ATE1	1.25009	-1.43821	8.54585	0.0148906	0.217673
ENSG00000065154	4942	OAT	ornithine aminotransferase	-0.308117	7.11097	8.51611	0.0148935	0.217673
ENSG00000163683	201895	SMIM14	small integral membrane protein 14	-0.314926	5.57608	8.51382	0.0149036	0.217673
ENSG00000198860	116461	TSEN15	tRNA splicing endonuclease subunit 15	0.289299	5.41797	8.50806	0.0149292	0.217853
ENSG00000119326	8727	CTNNAL1	catenin alpha like 1	-0.347012	6.90116	8.50318	0.0149509	0.217976
ENSG00000065970	55810	FOXJ2	forkhead box J2	-0.331174	5.05986	8.50012	0.0149646	0.217981
ENSG00000128274	53947	A4GALT	alpha 1,4-galactosyltransferase (P1PK blood group)	-0.380031	5.47623	8.48486	0.0150328	0.218625
ENSG00000167705	83547	RILP	Rab interacting lysosomal protein	0.730228	1.78741	8.48449	0.0150354	0.218625
ENSG00000204852	79600	TCTN1	tectonic family member 1	-0.389993	3.05369	8.4809	0.0150508	0.218655
ENSG00000173085	27235	COQ2	coenzyme Q2, polyprenyltransferase	0.330318	3.44182	8.47489	0.0150777	0.218853
ENSG00000233421	100132147	LINC01783	long intergenic non-protein coding RNA 1783	0.658663	1.30492	8.46204	0.015137	0.219357
ENSG00000120694	10808	HSPH1	heat shock protein family H (Hsp110) member 1	0.261557	7.30481	8.46122	0.0151391	0.219357
ENSG00000171345	3880	KRT19	keratin 19	-0.320583	10.4404	8.45259	0.0151782	0.219724
ENSG00000124635	8970	H2BC11	H2B clustered histone 11	0.879061	0.0810154	8.4559	0.0151912	0.219724
ENSG00000112276	11149	POPDC1	popeye domain cAMP effector 1	0.579007	2.45331	8.41088	0.0153692	0.221738
ENSG00000178033	254228	CALHM5	calcium homeostasis modulator family member 5	-1.78665	-1.98148	8.29212	0.0153702	0.221738
ENSG00000069482	51083	GAL	galanin and GMAP prepropeptide	0.631556	0.793478	8.41203	0.0153709	0.221738
ENSG00000198930	158511	CSAG1	chondrosarcoma associated gene 1	0.556878	1.59492	8.40533	0.0153953	0.221896
ENSG00000090861	16	AARS1	alanyl-tRNA synthetase 1	0.248675	7.97868	8.39462	0.0154438	0.222399
ENSG00000085511	4216	MAP3K4	mitogen-activated protein kinase kinase kinase 4	0.22532	5.89911	8.37572	0.0155316	0.223467
ENSG00000222612	107080629	RNU2-52P	RNA, U2 small nuclear 52, pseudogene	1.38566	-1.25925	8.08027	0.0155672	0.223515
ENSG00000188997	283219	KCTD21	potassium channel tetramerization domain containing 21	-0.345628	3.59577	8.3659	0.0155776	0.223515
ENSG00000100593	145501	ISM2	isthmin 2	-0.389069	11.5371	8.36584	0.0155778	0.223515
ENSG00000115486	2677	GGCX	gamma-glutamyl carboxylase	-0.210691	7.86425	8.36337	0.0155893	0.223515
ENSG00000261227	NA	NA	NA	1.95323	-2.1466	8.05371	0.0156423	0.22408
ENSG00000168310	3660	IRF2	interferon regulatory factor 2	0.276629	4.69723	8.34296	0.0156853	0.224424
ENSG00000164136	3600	IL15	interleukin 15	1.27274	-1.57156	8.30636	0.0156991	0.224424
ENSG00000180592	387640	SKIDA1	SKI/DACH domain containing 1	0.279158	4.11082	8.33827	0.0157074	0.224424
ENSG00000156030	91748	MIDEAS	mitotic deacetylase associated SANT domain protein	-0.245912	5.90691	8.31129	0.0158355	0.225273
ENSG00000143153	481	ATP1B1	ATPase Na+/K+ transporting subunit beta 1	0.333468	5.25051	8.31064	0.0158386	0.225273
ENSG00000077063	83992	CTTNBP2	cortactin binding protein 2	-0.409198	2.46016	8.31067	0.0158388	0.225273
ENSG00000171403	3857	KRT9	keratin 9	0.845777	-0.29767	8.32681	0.0158484	0.225273
ENSG00000189334	57402	S100A14	S100 calcium binding protein A14	-0.725207	3.24648	8.30564	0.0158627	0.225273
ENSG00000165732	9188	DDX21	DExD-box helicase 21	0.221326	8.1635	8.30361	0.0158722	0.225273
ENSG00000196427	148545	NBPF4	NBPF member 4	1.08422	-0.841048	8.32444	0.0158785	0.225273
ENSG00000235098	441869	ANKRD65	ankyrin repeat domain 65	-1.38562	-0.502031	8.31525	0.0158801	0.225273
ENSG00000132549	157680	VPS13B	vacuolar protein sorting 13 homolog B	-0.296848	5.71796	8.29986	0.0158901	0.225273
ENSG00000266074	57597	BAHCC1	BAH domain and coiled-coil containing 1	0.934192	-0.213662	8.28847	0.0159623	0.225988
ENSG00000284024	100421372	MSANTD7	Myb/SANT DNA binding domain containing 7	0.2473	5.23944	8.28152	0.0159783	0.225988
ENSG00000166446	124359	CDYL2	chromodomain Y like 2	0.43095	3.57855	8.28082	0.0159818	0.225988
ENSG00000114850	6747	SSR3	signal sequence receptor subunit 3	0.275635	8.27689	8.27671	0.0160015	0.225998
ENSG00000078900	7161	TP73	tumor protein p73	0.752457	0.800744	8.27577	0.0160101	0.225998
ENSG00000184319	NA	NA	NA	-0.456732	2.38765	8.26822	0.016043	0.226257
ENSG00000110090	1374	CPT1A	carnitine palmitoyltransferase 1A	0.708308	4.23469	8.26549	0.0160559	0.226257
ENSG00000156990	285367	RPUSD3	RNA pseudouridine synthase D3	-0.314719	4.14136	8.25562	0.0161039	0.226594
ENSG00000197296	128486	FITM2	fat storage inducing transmembrane protein 2	-0.423105	3.58556	8.25439	0.01611	0.226594
ENSG00000198042	84549	MAK16	MAK16 homolog	0.252063	5.27449	8.25102	0.0161263	0.226594
ENSG00000091128	22798	LAMB4	laminin subunit beta 4	-1.08743	3.36225	8.24714	0.0161454	0.226594
ENSG00000180071	253650	ANKRD18A	ankyrin repeat domain 18A	0.791679	0.763901	8.24506	0.0161607	0.226594
ENSG00000107731	219699	UNC5B	unc-5 netrin receptor B	1.43484	-1.09289	8.21035	0.0161626	0.226594
ENSG00000119523	85365	ALG2	ALG2 alpha-1,3/1,6-mannosyltransferase	0.274976	5.51564	8.2364	0.0161978	0.226893
ENSG00000197976	8227	AKAP17A	A-kinase anchoring protein 17A	0.32699	5.15196	8.23138	0.0162225	0.227045
ENSG00000109107	230	ALDOC	aldolase, fructose-bisphosphate C	-0.425662	3.27665	8.22318	0.016263	0.227271
ENSG00000165806	840	CASP7	caspase 7	0.237648	4.93932	8.21698	0.0162934	0.227271
ENSG00000071539	9319	TRIP13	thyroid hormone receptor interactor 13	0.299158	4.54314	8.2151	0.0163027	0.227271
ENSG00000121064	59342	SCPEP1	serine carboxypeptidase 1	0.309971	4.68908	8.21494	0.0163034	0.227271
ENSG00000049249	3604	TNFRSF9	TNF receptor superfamily member 9	-1.77364	-1.29833	8.23033	0.0163077	0.227271
ENSG00000119673	10965	ACOT2	acyl-CoA thioesterase 2	0.514716	1.83619	8.19362	0.0164101	0.228244
ENSG00000197258	NA	NA	NA	-0.836413	0.60328	8.19282	0.0164174	0.228244
ENSG00000123066	23389	MED13L	mediator complex subunit 13L	-0.245407	6.11915	8.18763	0.0164391	0.228244
ENSG00000214274	283	ANG	angiogenin	0.862304	-0.616761	8.2004	0.0164419	0.228244
ENSG00000163945	57654	UVSSA	UV stimulated scaffold protein A	-0.321532	3.76114	8.18492	0.0164527	0.228244
ENSG00000197993	3792	KEL	Kell metallo-endopeptidase (Kell blood group)	1.60537	-2.08364	8.04177	0.0164609	0.228244
ENSG00000155966	2334	AFF2	ALF transcription elongation factor 2	-0.770205	0.918978	8.15958	0.0165885	0.229394
ENSG00000011114	55727	BTBD7	BTB domain containing 7	-0.269015	6.38153	8.15708	0.0165925	0.229394
ENSG00000117118	6390	SDHB	succinate dehydrogenase complex iron sulfur subunit B	0.262561	5.47815	8.15381	0.016609	0.229394
ENSG00000153162	654	BMP6	bone morphogenetic protein 6	-0.757404	3.28533	8.15311	0.0166128	0.229394
ENSG00000163412	317649	EIF4E3	eukaryotic translation initiation factor 4E family member 3	-0.364565	4.20878	8.15289	0.0166137	0.229394
ENSG00000155313	29761	USP25	ubiquitin specific peptidase 25	0.275141	6.25701	8.14199	0.0166689	0.229963
ENSG00000134058	1022	CDK7	cyclin dependent kinase 7	0.39457	8.98402	8.13831	0.0166876	0.230028
ENSG00000060138	8531	YBX3	Y-box binding protein 3	-0.218276	7.25414	8.12923	0.0167338	0.230472
ENSG00000116701	4688	NCF2	neutrophil cytosolic factor 2	1.15422	-1.22381	7.78201	0.0167923	0.231084
ENSG00000262587	NA	NA	NA	1.1856	-1.1382	8.09209	0.0168167	0.23118
ENSG00000126249	84306	PDCD2L	programmed cell death 2 like	0.557729	1.38444	8.11122	0.0168274	0.23118
ENSG00000161791	91010	FMNL3	formin like 3	-0.344891	3.58785	8.10649	0.0168504	0.231183
ENSG00000164252	55109	AGGF1	angiogenic factor with G-patch and FHA domains 1	-0.339623	3.66794	8.10544	0.0168558	0.231183
ENSG00000006042	26022	TMEM98	transmembrane protein 98	0.963782	0.412192	8.09205	0.0169336	0.231832
ENSG00000048471	92017	SNX29	sorting nexin 29	-0.277186	4.75187	8.08639	0.0169541	0.231832
ENSG00000154305	375056	MIA3	MIA SH3 domain ER export factor 3	0.238066	7.08368	8.0832	0.0169706	0.231832
ENSG00000184232	220323	OAF	out at first homolog	0.68953	2.9159	8.08305	0.0169723	0.231832
ENSG00000144283	8502	PKP4	plakophilin 4	-0.24941	4.62997	8.08184	0.0169777	0.231832
ENSG00000116183	60676	PAPPA2	pappalysin 2	-1.02101	3.20484	8.07689	0.0170037	0.231832
ENSG00000113448	5144	PDE4D	phosphodiesterase 4D	-0.359968	3.98254	8.07106	0.0170338	0.231832
ENSG00000015532	64132	XYLT2	xylosyltransferase 2	-0.262635	5.01178	8.07002	0.0170392	0.231832
ENSG00000091483	2271	FH	fumarate hydratase	0.252346	5.65586	8.06997	0.0170394	0.231832
ENSG00000136271	54606	DDX56	DEAD-box helicase 56	0.281096	4.846	8.06905	0.0170442	0.231832
ENSG00000197283	8831	SYNGAP1	synaptic Ras GTPase activating protein 1	0.457949	2.33053	8.06066	0.0170885	0.232088
ENSG00000008513	6482	ST3GAL1	ST3 beta-galactoside alpha-2,3-sialyltransferase 1	0.300805	8.06586	8.06005	0.0170912	0.232088
ENSG00000139496	9818	NUP58	nucleoporin 58	0.195168	7.48208	8.05234	0.0171316	0.232444
ENSG00000138771	57619	SHROOM3	shroom family member 3	-0.386995	3.49057	8.04615	0.0171643	0.232567
ENSG00000130517	54858	PGPEP1	pyroglutamyl-peptidase I	-0.390517	5.42559	8.04523	0.017169	0.232567
ENSG00000182983	389114	ZNF662	zinc finger protein 662	-0.465379	2.27474	8.02654	0.0172681	0.233395
ENSG00000214357	54492	NEURL1B	neuralized E3 ubiquitin protein ligase 1B	1.02749	-0.913152	8.04236	0.0172772	0.233395
ENSG00000123643	206358	SLC36A1	solute carrier family 36 member 1	-0.280782	6.65482	8.0234	0.0172843	0.233395
ENSG00000136379	58489	ABHD17C	abhydrolase domain containing 17C, depalmitoylase	0.372057	4.31179	8.02148	0.0172945	0.233395
ENSG00000251258	442247	RFPL4B	ret finger protein like 4B	0.602651	1.84183	8.02039	0.0173011	0.233395
ENSG00000138061	1545	CYP1B1	cytochrome P450 family 1 subfamily B member 1	0.54643	2.47293	8.01265	0.0173419	0.233753
ENSG00000122986	84329	HVCN1	hydrogen voltage gated channel 1	0.681511	0.462353	8.00701	0.0173767	0.234001
ENSG00000167771	283248	RCOR2	REST corepressor 2	0.47276	2.79915	8.00383	0.0173888	0.234001
ENSG00000164946	158326	FREM1	FRAS1 related extracellular matrix 1	0.82669	-0.228124	8.0041	0.0174083	0.234035
ENSG00000204054	124900275	LOC124900275	extensin-like	0.517666	1.56877	7.9982	0.0174198	0.234035
ENSG00000183734	430	ASCL2	achaete-scute family bHLH transcription factor 2	-0.261555	7.41296	7.99217	0.0174509	0.234262
ENSG00000108479	2584	GALK1	galactokinase 1	-0.349935	4.7737	7.9844	0.0174927	0.23463
ENSG00000105926	51678	PALS2	protein associated with LIN7 2, MAGUK p55 family member	0.50868	2.16854	7.97399	0.0175494	0.234985
ENSG00000169891	9185	REPS2	RALBP1 associated Eps domain containing 2	-0.556096	4.0445	7.97211	0.017559	0.234985
ENSG00000241852	541565	C8orf58	chromosome 8 open reading frame 58	-0.317163	3.88954	7.97132	0.0175633	0.234985
ENSG00000156162	286148	DPY19L4	dpy-19 like 4	-0.262023	5.45842	7.9689	0.0175763	0.234985
ENSG00000120129	1843	DUSP1	dual specificity phosphatase 1	-0.210553	7.57256	7.9598	0.0176256	0.235351
ENSG00000159714	29800	ZDHHC1	zinc finger DHHC-type containing 1	1.0212	-1.0251	7.97845	0.0176323	0.235351
ENSG00000271947	NA	NA	NA	1.90746	-2.29741	7.57673	0.0176745	0.235723
ENSG00000165185	158405	KIAA1958	KIAA1958	-0.335578	3.15175	7.94337	0.0177153	0.236075
ENSG00000196954	837	CASP4	caspase 4	0.386599	5.75599	7.94067	0.0177299	0.236078
ENSG00000198496	10230	NBR2	neighbor of BRCA1 lncRNA 2	0.736456	-0.217265	7.9414	0.0177598	0.236138
ENSG00000173535	8794	TNFRSF10C	TNF receptor superfamily member 10c	-0.441644	2.61303	7.93468	0.0177631	0.236138
ENSG00000125977	8894	EIF2S2	eukaryotic translation initiation factor 2 subunit beta	0.218678	8.43368	7.92839	0.0177972	0.236399
ENSG00000181788	6478	SIAH2	siah E3 ubiquitin protein ligase 2	0.407867	4.88009	7.92105	0.0178377	0.236596
ENSG00000132740	3508	IGHMBP2	immunoglobulin mu DNA binding protein 2	0.346285	3.45437	7.91875	0.0178505	0.236596
ENSG00000254531	90024	FLJ20021	uncharacterized LOC90024	-0.50397	1.69467	7.91702	0.0178608	0.236596
ENSG00000040608	65078	RTN4R	reticulon 4 receptor	0.952675	2.66422	7.91531	0.0178696	0.236596
ENSG00000260552	101927809	COSMOC	cell fate and sterol metabolism associated divergent transcript of MOCOS	1.64333	-1.95265	7.52566	0.017922	0.237099
ENSG00000007255	79090	TRAPPC6A	trafficking protein particle complex subunit 6A	-0.443547	2.52898	7.90101	0.0179488	0.237263
ENSG00000008394	4257	MGST1	microsomal glutathione S-transferase 1	0.364214	3.41398	7.89169	0.0180005	0.237754
ENSG00000235079	NA	NA	NA	-1.61857	-2.14622	7.60374	0.0180392	0.238074
ENSG00000227855	NA	NA	NA	-1.01871	-1.4643	7.88209	0.0180602	0.23816
ENSG00000264522	56957	OTUD7B	OTU deubiquitinase 7B	-0.241351	5.33115	7.87402	0.018099	0.238481
ENSG00000122694	152007	GLIPR2	GLI pathogenesis related 2	-0.489415	3.24022	7.86353	0.0181582	0.239068
ENSG00000231203	344320	KRT8P10	keratin 8 pseudogene 10	-0.916384	-0.516611	7.86763	0.0181882	0.239238
ENSG00000169016	1876	E2F6	E2F transcription factor 6	0.280215	4.02667	7.85513	0.0182054	0.239238
ENSG00000184307	254887	ZDHHC23	zinc finger DHHC-type palmitoyltransferase 23	0.532766	2.02117	7.85358	0.0182148	0.239238
ENSG00000174485	10260	DENND4A	DENN domain containing 4A	-0.274568	5.19747	7.84253	0.0182767	0.239827
ENSG00000174938	26470	SEZ6L2	seizure related 6 homolog like 2	0.619148	1.39086	7.84071	0.0182888	0.239827
ENSG00000213463	55333	SYNJ2BP	synaptojanin 2 binding protein	-0.301339	5.51813	7.83343	0.0183284	0.240063
ENSG00000182919	28970	C11orf54	chromosome 11 open reading frame 54	-0.392794	3.58987	7.83212	0.018336	0.240063
ENSG00000156535	135228	CD109	CD109 molecule	-0.622469	2.43369	7.81745	0.0184202	0.240772
ENSG00000158055	57822	GRHL3	grainyhead like transcription factor 3	0.573385	2.8066	7.81556	0.0184316	0.240772
ENSG00000100100	113791	PIK3IP1	phosphoinositide-3-kinase interacting protein 1	-0.389372	3.50501	7.81495	0.0184342	0.240772
ENSG00000272841	117981787	MAP3K4-AS1	MAP3K4 antisense RNA 1	0.607686	1.61957	7.80634	0.0184855	0.241251
ENSG00000065548	55854	ZC3H15	zinc finger CCCH-type containing 15	0.243499	6.66307	7.79338	0.0185581	0.242007
ENSG00000054793	10079	ATP9A	ATPase phospholipid transporting 9A (putative)	-0.223284	5.97972	7.78729	0.0185934	0.242237
ENSG00000187446	11261	CHP1	calcineurin like EF-hand protein 1	-0.200156	6.94023	7.78524	0.0186053	0.242237
ENSG00000222009	149478	BTBD19	BTB domain containing 19	-0.808003	0.674222	7.78087	0.0186427	0.242325
ENSG00000116199	9917	FAM20B	FAM20B glycosaminoglycan xylosylkinase	-0.221413	6.0534	7.77718	0.0186521	0.242325
ENSG00000177058	153129	SLC38A9	solute carrier family 38 member 9	0.225768	7.06538	7.77586	0.0186598	0.242325
ENSG00000277738	NA	NA	NA	0.619622	0.989676	7.77282	0.0186811	0.242325
ENSG00000123737	5393	EXOSC9	exosome component 9	0.270659	4.84822	7.7714	0.0186858	0.242325
ENSG00000241593	NA	NA	NA	1.07353	-0.653144	7.77896	0.0187314	0.242552
ENSG00000197903	85236	H2BC12	H2B clustered histone 12	0.388925	4.26203	7.76334	0.0187328	0.242552
ENSG00000148344	9536	PTGES	prostaglandin E synthase	0.36645	6.45321	7.75538	0.0187794	0.242769
ENSG00000126458	6237	RRAS	RAS related	-0.328795	4.23602	7.7495	0.0188139	0.242769
ENSG00000115963	390	RND3	Rho family GTPase 3	-0.737055	3.90789	7.74914	0.0188161	0.242769
ENSG00000174498	9543	IGDCC3	immunoglobulin superfamily DCC subclass member 3	0.956022	-1.1648	7.77251	0.0188255	0.242769
ENSG00000275234	NA	NA	NA	-0.510496	1.99045	7.74485	0.018842	0.242769
ENSG00000251493	2297	FOXD1	forkhead box D1	1.0596	-0.27512	7.75106	0.0188441	0.242769
ENSG00000186197	128178	EDARADD	EDAR associated via death domain	0.463526	1.99872	7.74269	0.0188547	0.242769
ENSG00000172201	3400	ID4	inhibitor of DNA binding 4	0.713433	2.64313	7.74044	0.0188677	0.242769
ENSG00000185112	131583	FAM43A	family with sequence similarity 43 member A	0.508194	5.57322	7.73464	0.0189014	0.242806
ENSG00000204634	11138	TBC1D8	TBC1 domain family member 8	-0.386703	3.61954	7.73377	0.0189067	0.242806
ENSG00000114316	7375	USP4	ubiquitin specific peptidase 4	0.221468	5.60327	7.73235	0.018915	0.242806
ENSG00000101224	994	CDC25B	cell division cycle 25B	0.286401	5.63119	7.72859	0.0189372	0.242902
ENSG00000129116	23022	PALLD	palladin, cytoskeletal associated protein	-0.209599	8.42149	7.72197	0.0189765	0.243216
ENSG00000175832	2118	ETV4	ETS variant transcription factor 4	0.497109	4.98467	7.70572	0.0190733	0.244024
ENSG00000104907	55621	TRMT1	tRNA methyltransferase 1	0.292435	3.68978	7.70395	0.019084	0.244024
ENSG00000065609	9892	SNAP91	synaptosome associated protein 91	0.888065	-0.226165	7.7091	0.0190841	0.244024
ENSG00000168209	54541	DDIT4	DNA damage inducible transcript 4	0.409378	4.31657	7.69383	0.0191445	0.244606
ENSG00000241104	1098	CEACAMP10	CEA cell adhesion molecule pseudogene 10	0.8769	1.50781	7.68351	0.0192104	0.245258
ENSG00000221867	4102	MAGEA3	MAGE family member A3	0.601681	2.44771	7.67608	0.0192518	0.245551
ENSG00000130702	3911	LAMA5	laminin subunit alpha 5	-0.545716	9.10704	7.6741	0.0192633	0.245551
ENSG00000116141	4139	MARK1	microtubule affinity regulating kinase 1	0.377783	2.45482	7.66475	0.0193204	0.246088
ENSG00000006283	8913	CACNA1G	calcium voltage-gated channel subunit alpha1 G	1.79133	-1.58904	7.45087	0.019388	0.246758
ENSG00000140465	1543	CYP1A1	cytochrome P450 family 1 subfamily A member 1	0.68397	2.63698	7.64048	0.0194685	0.24759
ENSG00000154040	26256	CABYR	calcium binding tyrosine phosphorylation regulated	0.71254	1.08092	7.63719	0.0194917	0.247694
ENSG00000115339	2591	GALNT3	polypeptide N-acetylgalactosaminyltransferase 3	-0.283009	6.77748	7.62945	0.0195356	0.247782
ENSG00000232472	644820	EEF1B2P3	eukaryotic translation elongation factor 1 beta 2 pseudogene 3	-0.980347	-0.05298	7.63021	0.0195502	0.247782
ENSG00000143318	844	CASQ1	calsequestrin 1	0.626634	1.58555	7.62706	0.0195542	0.247782
ENSG00000163820	79443	FYCO1	FYVE and coiled-coil domain autophagy adaptor 1	-0.221316	5.03655	7.62566	0.019559	0.247782
ENSG00000150672	1740	DLG2	discs large MAGUK scaffold protein 2	-0.689335	1.16518	7.61718	0.0196142	0.248204
ENSG00000170919	NA	NA	NA	-0.649176	3.14336	7.61541	0.0196225	0.248204
ENSG00000125740	2354	FOSB	FosB proto-oncogene, AP-1 transcription factor subunit	-0.28112	9.70533	7.60808	0.0196676	0.248583
ENSG00000159461	267	AMFR	autocrine motility factor receptor	0.21238	5.76478	7.60182	0.0197065	0.248841
ENSG00000168172	84376	HOOK3	hook microtubule tethering protein 3	-0.31957	6.63485	7.59992	0.0197182	0.248841
ENSG00000144455	285362	SUMF1	sulfatase modifying factor 1	-0.306773	4.82119	7.59249	0.0197646	0.249234
ENSG00000072041	55117	SLC6A15	solute carrier family 6 member 15	0.673459	2.1721	7.5854	0.0198097	0.24955
ENSG00000119314	9991	PTBP3	polypyrimidine tract binding protein 3	-0.240827	9.06521	7.58361	0.0198201	0.24955
ENSG00000163814	64866	CDCP1	CUB domain containing protein 1	0.437891	4.34503	7.57288	0.0198873	0.250075
ENSG00000140988	6187	RPS2	ribosomal protein S2	-0.232763	9.7297	7.57211	0.0198921	0.250075
ENSG00000144560	9686	VGLL4	vestigial like family member 4	-0.212135	6.60672	7.56802	0.0199179	0.250141
ENSG00000075275	9620	CELSR1	cadherin EGF LAG seven-pass G-type receptor 1	-0.524651	5.13612	7.56644	0.0199278	0.250141
ENSG00000116014	84634	KISS1R	KISS1 receptor	-1.30855	-0.826331	7.57884	0.0199472	0.250193
ENSG00000189410	400745	SH2D5	SH2 domain containing 5	0.871769	1.65347	7.55796	0.0199891	0.250527
ENSG00000103512	23420	NOMO1	NODAL modulator 1	-0.209113	7.30846	7.54653	0.0200538	0.250792
ENSG00000183856	128239	IQGAP3	IQ motif containing GTPase activating protein 3	-0.323547	4.75235	7.5435	0.020073	0.250792
ENSG00000116032	116444	GRIN3B	glutamate ionotropic receptor NMDA type subunit 3B	-0.847659	0.0881229	7.54634	0.020084	0.250792
ENSG00000092421	57556	SEMA6A	semaphorin 6A	-0.523965	6.85902	7.54102	0.0200888	0.250792
ENSG00000110619	833	CARS1	cysteinyl-tRNA synthetase 1	0.201403	6.97782	7.53934	0.0200994	0.250792
ENSG00000115306	6711	SPTBN1	spectrin beta, non-erythrocytic 1	-0.354601	7.12821	7.53891	0.0201022	0.250792
ENSG00000008869	54497	HEATR5B	HEAT repeat containing 5B	-0.328338	6.55682	7.53657	0.0201171	0.250792
ENSG00000005187	6296	ACSM3	acyl-CoA synthetase medium chain family member 3	0.903273	-0.168079	7.53772	0.0201325	0.250794
ENSG00000027869	9047	SH2D2A	SH2 domain containing 2A	1.26634	-1.88559	7.46365	0.0201651	0.250968
ENSG00000154556	8470	SORBS2	sorbin and SH3 domain containing 2	-0.439168	3.51106	7.52722	0.020177	0.250968
ENSG00000187792	7621	ZNF70	zinc finger protein 70	-0.398568	2.31189	7.52275	0.0202059	0.251137
ENSG00000132768	1802	DPH2	diphthamide biosynthesis 2	0.380042	3.30286	7.51164	0.0202769	0.251829
ENSG00000229152	NA	NA	NA	-0.697085	0.645782	7.49625	0.0203815	0.252937
ENSG00000284633	NA	NA	NA	-1.0044	-1.11669	7.50632	0.0204325	0.25326
ENSG00000212802	653232	RPL15P3	ribosomal protein L15 pseudogene 3	-0.431585	2.18159	7.48543	0.0204468	0.25326
ENSG00000251381	100506305	LINC00958	long intergenic non-protein coding RNA 958	0.331353	3.38746	7.48368	0.0204578	0.25326
ENSG00000116962	4811	NID1	nidogen 1	0.294336	6.66834	7.48189	0.0204692	0.25326
ENSG00000148200	2649	NR6A1	nuclear receptor subfamily 6 group A member 1	0.223235	8.77175	7.46172	0.020601	0.254248
ENSG00000263266	388363	RPS7P1	ribosomal protein S7 pseudogene 1	-0.686709	1.8974	7.4603	0.0206111	0.254248
ENSG00000254535	132430	PABPC4L	poly(A) binding protein cytoplasmic 4 like	1.20716	-1.85775	7.46858	0.0206122	0.254248
ENSG00000198695	4541	ND6	NADH dehydrogenase subunit 6	-0.54358	6.04425	7.45449	0.0206484	0.254248
ENSG00000198721	10455	ECI2	enoyl-CoA delta isomerase 2	-0.326185	4.56189	7.4544	0.0206491	0.254248
ENSG00000179104	160335	TMTC2	transmembrane O-mannosyltransferase targeting cadherins 2	-0.582658	1.79171	7.45124	0.0206708	0.254248
ENSG00000109205	54959	ODAM	odontogenic, ameloblast associated	-1.07981	-0.0445844	7.45945	0.0206799	0.254248
ENSG00000105419	56917	MEIS3	Meis homeobox 3	1.17899	-1.20063	7.45651	0.0207217	0.254248
ENSG00000136153	4008	LMO7	LIM domain 7	-0.261979	4.48506	7.44025	0.0207424	0.254248
ENSG00000274370	NA	NA	NA	-1.44767	-2.39843	6.99766	0.0207584	0.254248
ENSG00000188002	NA	NA	NA	0.706799	0.0618453	7.43967	0.0207676	0.254248
ENSG00000021826	1373	CPS1	carbamoyl-phosphate synthase 1	1.16181	0.376513	7.43876	0.0207763	0.254248
ENSG00000124429	79983	POF1B	POF1B actin binding protein	0.562732	1.54324	7.43387	0.0207906	0.254248
ENSG00000169684	1138	CHRNA5	cholinergic receptor nicotinic alpha 5 subunit	0.493321	3.14009	7.4326	0.0207933	0.254248
ENSG00000248370	105377606	LINC02434	long intergenic non-protein coding RNA 2434	-1.13502	-0.705139	7.43943	0.0208152	0.254248
ENSG00000152818	7402	UTRN	utrophin	-0.558673	4.95847	7.42825	0.0208219	0.254248
ENSG00000188153	1287	COL4A5	collagen type IV alpha 5 chain	-0.301396	5.0647	7.42714	0.0208293	0.254248
ENSG00000212719	339263	LINC02693	long intergenic non-protein coding RNA 2693	0.724899	2.47225	7.42325	0.0208556	0.254248
ENSG00000180287	200150	PLD5	phospholipase D family member 5	-0.631758	3.42343	7.42303	0.0208568	0.254248
ENSG00000114812	7433	VIPR1	vasoactive intestinal peptide receptor 1	-0.497568	1.19421	7.42304	0.0208585	0.254248
ENSG00000136274	23148	NACAD	NAC alpha domain containing	-0.623062	0.531232	7.41603	0.0209082	0.254664
ENSG00000100242	25777	SUN2	Sad1 and UNC84 domain containing 2	-0.252188	6.7497	7.40636	0.0209679	0.255153
ENSG00000002586	4267	CD99	CD99 molecule (Xg blood group)	-0.456351	7.47112	7.40466	0.0209794	0.255153
ENSG00000178015	285601	GPR150	G protein-coupled receptor 150	1.00253	0.154393	7.39933	0.0210268	0.25529
ENSG00000196405	51466	EVL	Enah/Vasp-like	-0.29707	4.96865	7.39727	0.021029	0.25529
ENSG00000225096	101927293	LOC101927293	uncharacterized LOC101927293	1.34524	-1.15226	7.37795	0.0210373	0.25529
ENSG00000153922	1105	CHD1	chromodomain helicase DNA binding protein 1	0.220611	6.32746	7.39167	0.0210666	0.255433
ENSG00000174442	55055	ZWILCH	zwilch kinetochore protein	0.281671	5.07721	7.38967	0.0210801	0.255433
ENSG00000135314	80759	KHDC1	KH domain containing 1	0.882016	-0.399448	7.37862	0.0211907	0.256373
ENSG00000226360	100128936	RPL10AP6	ribosomal protein L10a pseudogene 6	-0.603447	2.51088	7.36996	0.021214	0.256373
ENSG00000006530	55750	AGK	acylglycerol kinase	0.239621	4.54132	7.36982	0.0212145	0.256373
ENSG00000103227	64788	LMF1	lipase maturation factor 1	0.934773	-1.45504	7.25557	0.0212201	0.256373
ENSG00000115221	3694	ITGB6	integrin subunit beta 6	-0.794075	4.01752	7.35445	0.0213195	0.257123
ENSG00000132849	10207	PATJ	PATJ crumbs cell polarity complex component	-0.613593	5.39596	7.3537	0.0213244	0.257123
ENSG00000151917	221336	BEND6	BEN domain containing 6	0.568851	2.03038	7.35312	0.0213291	0.257123
ENSG00000147364	26260	FBXO25	F-box protein 25	-0.303348	3.95027	7.34651	0.0213737	0.257471
ENSG00000198952	23381	SMG5	SMG5 nonsense mediated mRNA decay factor	0.252946	6.54626	7.34174	0.0214063	0.257675
ENSG00000134900	7174	TPP2	tripeptidyl peptidase 2	0.392568	7.93285	7.33866	0.0214275	0.257742
ENSG00000159216	861	RUNX1	RUNX family transcription factor 1	0.339892	4.73676	7.32742	0.021505	0.258485
ENSG00000130270	148229	ATP8B3	ATPase phospholipid transporting 8B3	0.940024	0.577311	7.31885	0.0215712	0.259091
ENSG00000166869	63928	CHP2	calcineurin like EF-hand protein 2	-0.977064	-0.566966	7.32866	0.0215978	0.259161
ENSG00000247627	100293090	MTND4P12	MT-ND4 pseudogene 12	-0.81242	0.56844	7.31324	0.0216086	0.259161
ENSG00000117242	100861548	PINK1-AS	PINK1 antisense RNA	-0.443536	2.54161	7.30949	0.0216297	0.259225
ENSG00000229616	NA	NA	NA	1.66228	-1.92012	7.14843	0.0217424	0.260125
ENSG00000094804	990	CDC6	cell division cycle 6	0.280383	5.31558	7.2925	0.0217479	0.260125
ENSG00000167981	146434	ZNF597	zinc finger protein 597	-0.33655	3.4516	7.2919	0.0217523	0.260125
ENSG00000164342	7098	TLR3	toll like receptor 3	0.49749	3.65426	7.27376	0.0218797	0.261459
ENSG00000100567	5684	PSMA3	proteasome 20S subunit alpha 3	0.190186	6.62892	7.26741	0.0219244	0.261803
ENSG00000171310	50515	CHST11	carbohydrate sulfotransferase 11	0.874237	4.14008	7.26291	0.0219563	0.261993
ENSG00000198833	51465	UBE2J1	ubiquitin conjugating enzyme E2 J1	-0.287618	6.96299	7.24912	0.0220542	0.26297
ENSG00000155846	133522	PPARGC1B	PPARG coactivator 1 beta	0.531902	2.33479	7.23861	0.0221297	0.263604
ENSG00000146802	64418	TMEM168	transmembrane protein 168	-0.280223	5.14327	7.23717	0.0221395	0.263604
ENSG00000100276	10633	RASL10A	RAS like family 10 member A	-1.1115	-1.48675	7.01524	0.0221705	0.263782
ENSG00000148154	7357	UGCG	UDP-glucose ceramide glucosyltransferase	-0.356964	4.12041	7.22341	0.0222383	0.264285
ENSG00000136848	153090	DAB2IP	DAB2 interacting protein	-0.286345	4.83916	7.21858	0.0222731	0.264285
ENSG00000083720	5019	OXCT1	3-oxoacid CoA-transferase 1	0.373445	3.08446	7.21664	0.0222873	0.264285
ENSG00000132205	84034	EMILIN2	elastin microfibril interfacer 2	-0.637302	4.42212	7.21459	0.0223019	0.264285
ENSG00000163293	152519	NIPAL1	NIPA like domain containing 1	-0.340771	6.12013	7.21402	0.0223059	0.264285
ENSG00000028839	9519	TBPL1	TATA-box binding protein like 1	0.26581	4.77219	7.21356	0.0223093	0.264285
ENSG00000196975	307	ANXA4	annexin A4	-0.270629	7.70829	7.20666	0.0223591	0.264478
ENSG00000261051	NA	NA	NA	-1.2573	-0.983261	7.2195	0.0223733	0.264478
ENSG00000087152	56970	ATXN7L3	ataxin 7 like 3	0.236094	6.54419	7.20463	0.0223738	0.264478
ENSG00000203760	387103	CENPW	centromere protein W	0.325586	3.52213	7.19949	0.0224114	0.264731
ENSG00000261437	100288748	LINC02894	long intergenic non-protein coding RNA 2894	-1.19578	-1.52229	7.21351	0.0224485	0.264979
ENSG00000176658	4642	MYO1D	myosin ID	-0.282061	6.04077	7.18121	0.0225444	0.265757
ENSG00000116678	3953	LEPR	leptin receptor	-0.39774	4.64061	7.17972	0.0225553	0.265757
ENSG00000115392	55120	FANCL	FA complementation group L	0.347116	3.22527	7.17797	0.0225683	0.265757
ENSG00000225697	65010	SLC26A6	solute carrier family 26 member 6	0.530395	5.18017	7.17648	0.022579	0.265757
ENSG00000095383	55357	TBC1D2	TBC1 domain family member 2	-0.353091	4.45028	7.17191	0.0226125	0.265811
ENSG00000268658	400680	LINC00664	long intergenic non-protein coding RNA 664	-0.629003	1.45815	7.17165	0.022616	0.265811
ENSG00000013288	23324	MAN2B2	mannosidase alpha class 2B member 2	-0.206554	6.35553	7.16684	0.0226498	0.266018
ENSG00000233223	100996842	MPDU1-AS1	MPDU1 antisense RNA 1	0.531078	1.27291	7.16486	0.0226662	0.26602
ENSG00000185477	285513	GPRIN3	GPRIN family member 3	1.03462	-0.153467	7.16515	0.0226905	0.266116
ENSG00000251023	NA	NA	NA	-1.07413	-1.11953	7.17423	0.0227222	0.266297
ENSG00000069849	483	ATP1B3	ATPase Na+/K+ transporting subunit beta 3	0.210399	7.32913	7.14891	0.0227821	0.26656
ENSG00000165029	19	ABCA1	ATP binding cassette subfamily A member 1	0.563151	5.02334	7.1477	0.0227911	0.26656
ENSG00000101665	4092	SMAD7	SMAD family member 7	0.553764	3.10341	7.14747	0.0227933	0.26656
ENSG00000172164	6641	SNTB1	syntrophin beta 1	0.92106	0.491826	7.1449	0.0228188	0.266562
ENSG00000117480	2166	FAAH	fatty acid amide hydrolase	0.614879	2.3698	7.1431	0.0228259	0.266562
ENSG00000256594	NA	NA	NA	0.710381	0.187411	7.13357	0.022906	0.267182
ENSG00000005483	55904	KMT2E	lysine methyltransferase 2E (inactive)	-0.276349	5.83661	7.13151	0.0229115	0.267182
ENSG00000178075	54762	GRAMD1C	GRAM domain containing 1C	0.306388	4.15347	7.12534	0.0229576	0.267368
ENSG00000168405	NA	NA	NA	-0.250281	6.34446	7.11878	0.0230067	0.267368
ENSG00000171311	51013	EXOSC1	exosome component 1	0.270718	4.18977	7.11444	0.0230392	0.267368
ENSG00000169057	4204	MECP2	methyl-CpG binding protein 2	-0.260981	4.37715	7.11373	0.0230446	0.267368
ENSG00000141562	26502	NARF	nuclear prelamin A recognition factor	-0.297793	4.2412	7.11361	0.0230455	0.267368
ENSG00000198929	9722	NOS1AP	nitric oxide synthase 1 adaptor protein	1.06738	-1.23257	7.06634	0.0230566	0.267368
ENSG00000089820	393	ARHGAP4	Rho GTPase activating protein 4	-0.651111	0.903488	7.1125	0.0230573	0.267368
ENSG00000011198	51099	ABHD5	abhydrolase domain containing 5, lysophosphatidic acid acyltransferase	0.267488	5.09596	7.11199	0.0230576	0.267368
ENSG00000122783	78996	CYREN	cell cycle regulator of NHEJ	-0.239978	4.92273	7.10603	0.0231025	0.267699
ENSG00000283047	NA	NA	NA	0.54936	0.603655	7.09337	0.0232064	0.268622
ENSG00000141446	114799	ESCO1	establishment of sister chromatid cohesion N-acetyltransferase 1	0.232751	5.45838	7.08908	0.0232306	0.268622
ENSG00000279923	NA	NA	NA	1.65486	-2.15854	6.76847	0.0232451	0.268622
ENSG00000072864	54820	NDE1	nudE neurodevelopment protein 1	-0.282598	3.72237	7.08686	0.0232475	0.268622
ENSG00000145246	57205	ATP10D	ATPase phospholipid transporting 10D (putative)	0.306243	7.10253	7.08036	0.0232969	0.268683
ENSG00000142765	84958	SYTL1	synaptotagmin like 1	-0.360572	2.79962	7.07994	0.0233004	0.268683
ENSG00000203711	100130967	LINC02901	long intergenic non-protein coding RNA 2901	-1.20244	-1.01974	7.09517	0.0233019	0.268683
ENSG00000164885	1020	CDK5	cyclin dependent kinase 5	0.373778	2.31843	7.07175	0.023363	0.269078
ENSG00000139567	94	ACVRL1	activin A receptor like type 1	0.741656	3.98406	7.07092	0.0233689	0.269078
ENSG00000284642	NA	NA	NA	-1.54468	-2.13033	6.84641	0.0233915	0.269134
ENSG00000064393	28996	HIPK2	homeodomain interacting protein kinase 2	0.904369	0.822083	7.06677	0.0234065	0.269134
ENSG00000162688	178	AGL	amylo-alpha-1, 6-glucosidase, 4-alpha-glucanotransferase	-0.296371	5.82254	7.05581	0.0234846	0.269843
ENSG00000125691	9349	RPL23	ribosomal protein L23	-0.214205	8.99876	7.04962	0.0235323	0.270026
ENSG00000127824	7277	TUBA4A	tubulin alpha 4a	0.897911	0.37356	7.05572	0.0235334	0.270026
ENSG00000171451	92126	DSEL	dermatan sulfate epimerase like	-0.276827	7.03234	7.04485	0.0235691	0.270095
ENSG00000258457	NA	NA	NA	-1.4372	-1.90232	6.93335	0.0235723	0.270095
ENSG00000122591	84668	HYCC1	hyccin PI4KA lipid kinase complex subunit 1	-0.271525	6.61142	7.03996	0.0236068	0.270273
ENSG00000130038	84766	CRACR2A	calcium release activated channel regulator 2A	0.588427	0.332651	7.03935	0.0236217	0.270273
ENSG00000124143	343578	ARHGAP40	Rho GTPase activating protein 40	-0.869188	-0.641188	7.05001	0.0236372	0.270273
ENSG00000140043	145482	PTGR2	prostaglandin reductase 2	-0.672399	1.09528	7.03241	0.0236677	0.270434
ENSG00000108256	57532	NUFIP2	nuclear FMR1 interacting protein 2	0.193819	7.98088	7.00451	0.0238829	0.272202
ENSG00000215788	8718	TNFRSF25	TNF receptor superfamily member 25	0.836285	-0.434635	7.01374	0.0238908	0.272202
ENSG00000139132	121512	FGD4	FYVE, RhoGEF and PH domain containing 4	-0.298244	4.60001	7.00232	0.0239001	0.272202
ENSG00000087338	64395	GMCL1	germ cell-less 1, spermatogenesis associated	-0.264296	5.315	7.00206	0.0239022	0.272202
ENSG00000175567	7351	UCP2	uncoupling protein 2	0.477114	2.41119	6.99985	0.02392	0.272202
ENSG00000185420	64754	SMYD3	SET and MYND domain containing 3	-0.261198	4.03469	6.99956	0.0239218	0.272202
ENSG00000153283	10225	CD96	CD96 molecule	1.17679	-1.97316	6.61415	0.0239679	0.272295
ENSG00000124374	400961	PAIP2B	poly(A) binding protein interacting protein 2B	-0.351463	3.65532	6.99324	0.0239717	0.272295
ENSG00000158109	127262	TPRG1L	tumor protein p63 regulated 1 like	-0.222505	5.75873	6.9922	0.0239797	0.272295
ENSG00000121989	92	ACVR2A	activin A receptor type 2A	0.376552	2.77524	6.98776	0.0240151	0.272508
ENSG00000165175	58526	MID1IP1	MID1 interacting protein 1	0.218939	5.07082	6.98171	0.0240625	0.272858
ENSG00000118418	9324	HMGN3	high mobility group nucleosomal binding domain 3	-0.34039	6.92134	6.97887	0.024085	0.272925
ENSG00000144868	66000	TMEM108	transmembrane protein 108	0.727134	0.730492	6.97562	0.0241154	0.272965
ENSG00000229970	NA	NA	NA	-0.506095	0.984598	6.97332	0.0241322	0.272965
ENSG00000144485	55502	HES6	hes family bHLH transcription factor 6	-0.91641	-0.640751	6.97926	0.0241384	0.272965
ENSG00000090470	10081	PDCD7	programmed cell death 7	0.230334	4.82306	6.96597	0.0241876	0.273333
ENSG00000106003	3955	LFNG	LFNG O-fucosylpeptide 3-beta-N-acetylglucosaminyltransferase	1.3169	-1.45588	6.58136	0.024252	0.273873
ENSG00000175203	10540	DCTN2	dynactin subunit 2	-0.199732	6.24743	6.95139	0.024304	0.274098
ENSG00000171603	22883	CLSTN1	calsyntenin 1	0.19926	6.51393	6.95122	0.0243054	0.274098
ENSG00000164543	9263	STK17A	serine/threonine kinase 17a	0.254737	4.36277	6.94408	0.0243627	0.274496
ENSG00000109771	55805	LRP2BP	LRP2 binding protein	-0.64996	0.253584	6.9437	0.0243741	0.274496
ENSG00000226791	101927070	LINC02611	long intergenic non-protein coding RNA 2611	0.751007	-0.262545	6.94409	0.0244034	0.274639
ENSG00000167377	7571	ZNF23	zinc finger protein 23	1.62349	-1.66412	6.76573	0.0244536	0.275015
ENSG00000111816	2444	FRK	fyn related Src family tyrosine kinase	-0.342428	4.02583	6.92643	0.024505	0.275262
ENSG00000069188	54549	SDK2	sidekick cell adhesion molecule 2	0.308016	7.45206	6.92593	0.0245091	0.275262
ENSG00000170113	123606	NIPA1	NIPA magnesium transporter 1	-0.282846	4.63594	6.91881	0.0245668	0.27568
ENSG00000235092	NA	NA	NA	-0.738898	-0.0917266	6.92104	0.0245798	0.27568
ENSG00000224109	347549	CENPVL3	centromere protein V like 3	-1.25938	-1.28931	6.93256	0.0246229	0.275975
ENSG00000246985	144481	SOCS2-AS1	SOCS2 antisense RNA 1	1.09222	-1.36055	6.927	0.0246433	0.276015
ENSG00000135636	8291	DYSF	dysferlin	0.426568	5.95964	6.90039	0.0247168	0.276406
ENSG00000144596	80852	GRIP2	glutamate receptor interacting protein 2	1.27119	-2.07415	6.42012	0.0247211	0.276406
ENSG00000243199	642828	RPL6P10	ribosomal protein L6 pseudogene 10	-0.49658	1.68601	6.89911	0.0247287	0.276406
ENSG00000170190	9121	SLC16A5	solute carrier family 16 member 5	0.395214	3.38412	6.89385	0.0247706	0.276686
ENSG00000166147	2200	FBN1	fibrillin 1	-0.294532	6.1462	6.89072	0.024796	0.276782
ENSG00000142961	148932	MOB3C	MOB kinase activator 3C	0.736591	0.568021	6.88479	0.0248517	0.277215
ENSG00000026508	960	CD44	CD44 molecule (IN blood group)	-0.824102	0.199379	6.8684	0.0250366	0.278714
ENSG00000130066	6303	SAT1	spermidine/spermine N1-acetyltransferase 1	-0.370473	8.49461	6.86151	0.0250372	0.278714
ENSG00000103042	55238	SLC38A7	solute carrier family 38 member 7	0.320426	4.56544	6.85837	0.0250633	0.278714
ENSG00000205795	192668	CYS1	cystin 1	-0.423404	3.24841	6.85834	0.0250638	0.278714
ENSG00000013588	9052	GPRC5A	G protein-coupled receptor class C group 5 member A	-0.724165	4.62351	6.85648	0.0250791	0.278714
ENSG00000135521	84946	LTV1	LTV1 ribosome biogenesis factor	0.307232	3.93557	6.85519	0.0250899	0.278714
ENSG00000141298	85464	SSH2	slingshot protein phosphatase 2	-0.245417	5.23408	6.85338	0.0251048	0.278714
ENSG00000185247	4110	MAGEA11	MAGE family member A11	0.915463	-0.57125	6.85541	0.0251478	0.279004
ENSG00000114491	7372	UMPS	uridine monophosphate synthetase	0.235912	5.00169	6.84236	0.0251969	0.279258
ENSG00000177990	283417	DPY19L2	dpy-19 like 2	0.571301	0.647044	6.84212	0.0252048	0.279258
ENSG00000150093	3688	ITGB1	integrin subunit beta 1	-0.260501	10.6966	6.8392	0.0252234	0.279276
ENSG00000105497	7728	ZNF175	zinc finger protein 175	-0.36269	2.55243	6.83572	0.0252529	0.279415
ENSG00000183801	283298	OLFML1	olfactomedin like 1	0.298402	4.4305	6.8299	0.0253015	0.279733
ENSG00000109654	23321	TRIM2	tripartite motif containing 2	-0.492564	3.01549	6.82824	0.0253157	0.279733
ENSG00000177189	6197	RPS6KA3	ribosomal protein S6 kinase A3	-0.267652	6.84017	6.82323	0.0253576	0.280007
ENSG00000171621	80176	SPSB1	splA/ryanodine receptor domain and SOCS box containing 1	0.531014	0.868208	6.82102	0.0253834	0.280103
ENSG00000101311	55612	FERMT1	FERM domain containing kindlin 1	-0.411442	5.95843	6.81536	0.0254241	0.280364
ENSG00000171596	10316	NMUR1	neuromedin U receptor 1	1.14203	-1.74741	6.6705	0.025469	0.280608
ENSG00000089157	6175	RPLP0	ribosomal protein lateral stalk subunit P0	-0.231416	10.6028	6.8078	0.0254881	0.280608
ENSG00000138756	55589	BMP2K	BMP2 inducible kinase	-0.254232	6.65994	6.80671	0.0254974	0.280608
ENSG00000108651	55813	UTP6	UTP6 small subunit processome component	0.206597	6.75747	6.80451	0.0255161	0.280612
ENSG00000169756	3987	LIMS1	LIM zinc finger domain containing 1	-0.266116	6.89434	6.80264	0.0255319	0.280612
ENSG00000117385	64175	P3H1	prolyl 3-hydroxylase 1	-0.229675	6.01396	6.79621	0.0255867	0.281026
ENSG00000133247	84787	KMT5C	lysine methyltransferase 5C	-0.388394	3.51996	6.78882	0.02565	0.281534
ENSG00000138439	150864	FAM117B	family with sequence similarity 117 member B	-0.255884	4.61022	6.78486	0.0256837	0.281618
ENSG00000008988	6224	RPS20	ribosomal protein S20	-0.190513	8.84012	6.77967	0.0257283	0.281618
ENSG00000235750	9674	KIAA0040	KIAA0040	0.284552	5.34451	6.779	0.025734	0.281618
ENSG00000133872	51669	SARAF	store-operated calcium entry associated regulatory factor	-0.192579	7.76764	6.77831	0.0257399	0.281618
ENSG00000160200	875	CBS	cystathionine beta-synthase	0.443996	3.08639	6.77743	0.0257478	0.281618
ENSG00000111300	80018	NAA25	N-alpha-acetyltransferase 25, NatB auxiliary subunit	0.216094	5.51205	6.77591	0.0257606	0.281618
ENSG00000141367	1213	CLTC	clathrin heavy chain	-0.21662	9.44425	6.77114	0.0258016	0.28169
ENSG00000261824	148189	LINC00662	long intergenic non-protein coding RNA 662	-0.367709	2.61067	6.77063	0.0258064	0.28169
ENSG00000166582	201161	CENPV	centromere protein V	0.696097	0.769542	6.7678	0.0258345	0.28169
ENSG00000135838	80896	NPL	N-acetylneuraminate pyruvate lyase	0.479577	1.16757	6.76747	0.0258357	0.28169
ENSG00000248257	NA	NA	NA	1.11927	-0.465129	6.76953	0.0258956	0.281992
ENSG00000145779	25816	TNFAIP8	TNF alpha induced protein 8	-0.28347	5.28435	6.75811	0.0259141	0.281992
ENSG00000164733	1508	CTSB	cathepsin B	-0.225636	9.67216	6.75636	0.0259293	0.281992
ENSG00000047578	23247	KATNIP	katanin interacting protein	-0.260219	4.36356	6.75604	0.0259321	0.281992
ENSG00000251661	NA	NA	NA	-1.7193	-1.99372	6.56995	0.0260016	0.282377
ENSG00000117461	8503	PIK3R3	phosphoinositide-3-kinase regulatory subunit 3	0.278351	3.48655	6.74802	0.0260019	0.282377
ENSG00000251442	NA	NA	NA	-0.758744	-0.186596	6.74402	0.0260568	0.282787
ENSG00000132846	84327	ZBED3	zinc finger BED-type containing 3	0.632266	0.186185	6.74126	0.0260922	0.282984
ENSG00000124920	745	MYRF	myelin regulatory factor	0.68398	1.38542	6.73057	0.026157	0.283499
ENSG00000177494	79413	ZBED2	zinc finger BED-type containing 2	-1.08666	-0.852602	6.70457	0.0262743	0.284583
ENSG00000003137	56603	CYP26B1	cytochrome P450 family 26 subfamily B member 1	-0.394168	2.68709	6.70561	0.0263741	0.285477
ENSG00000180626	84622	ZNF594	zinc finger protein 594	-0.574721	0.932017	6.69733	0.0264506	0.286116
ENSG00000240342	100130562	RPS2P5	ribosomal protein S2 pseudogene 5	-0.217327	5.35154	6.69363	0.0264799	0.286244
ENSG00000034053	321	APBA2	amyloid beta precursor protein binding family A member 2	1.42936	-1.57225	6.64759	0.0265713	0.28686
ENSG00000261801	100287616	LOXL1-AS1	LOXL1 antisense RNA 1	-0.538231	0.975093	6.68307	0.0265769	0.28686
ENSG00000108861	1845	DUSP3	dual specificity phosphatase 3	0.214627	6.25567	6.6811	0.0265915	0.28686
ENSG00000145681	1404	HAPLN1	hyaluronan and proteoglycan link protein 1	0.945955	-0.939293	6.69501	0.0266067	0.28686
ENSG00000175970	84747	UNC119B	unc-119 lipid binding chaperone B	-0.250708	5.03761	6.67376	0.0266572	0.287216
ENSG00000168899	10791	VAMP5	vesicle associated membrane protein 5	0.685303	-0.149531	6.67332	0.0266781	0.287252
ENSG00000166411	3419	IDH3A	isocitrate dehydrogenase (NAD(+)) 3 catalytic subunit alpha	0.242348	5.6152	6.66091	0.0267727	0.288054
ENSG00000083844	9422	ZNF264	zinc finger protein 264	-0.264926	4.92754	6.65925	0.0267876	0.288054
ENSG00000275004	140883	ZNF280B	zinc finger protein 280B	1.32189	-1.97247	6.50075	0.0268492	0.288528
ENSG00000179148	59344	ALOXE3	arachidonate epidermal lipoxygenase 3	0.782371	-0.343278	6.66092	0.0268785	0.288654
ENSG00000043143	23338	JADE2	jade family PHD finger 2	0.258041	7.0497	6.64467	0.0269194	0.288846
ENSG00000178764	22882	ZHX2	zinc fingers and homeoboxes 2	-0.400283	2.13743	6.6434	0.0269316	0.288846
ENSG00000100246	10126	DNAL4	dynein axonemal light chain 4	-0.313338	2.97036	6.6401	0.0269613	0.288976
ENSG00000198018	57089	ENTPD7	ectonucleoside triphosphate diphosphohydrolase 7	-0.201645	5.36416	6.63104	0.0270434	0.289519
ENSG00000132305	10989	IMMT	inner membrane mitochondrial protein	0.192277	6.93106	6.62905	0.0270616	0.289519
ENSG00000156502	6832	SUPV3L1	Suv3 like RNA helicase	0.271889	4.15078	6.62735	0.0270771	0.289519
ENSG00000172345	80765	STARD5	StAR related lipid transfer domain containing 5	0.316687	3.46936	6.62504	0.0270984	0.289519
ENSG00000135643	27345	KCNMB4	potassium calcium-activated channel subfamily M regulatory beta subunit 4	-0.470218	2.01492	6.62351	0.0271131	0.289519
ENSG00000197619	284370	ZNF615	zinc finger protein 615	-0.282625	3.37119	6.62295	0.0271176	0.289519
ENSG00000102710	55578	SUPT20H	SPT20 homolog, SAGA complex component	0.220638	6.22998	6.61286	0.0272099	0.290315
ENSG00000279738	NA	NA	NA	-0.738221	0.343338	6.60951	0.0272567	0.290502
ENSG00000116514	127544	RNF19B	ring finger protein 19B	0.205306	5.69773	6.60711	0.0272627	0.290502
ENSG00000170745	3790	KCNS3	potassium voltage-gated channel modifier subfamily S member 3	0.916877	0.285799	6.60451	0.0272963	0.290671
ENSG00000070814	6949	TCOF1	treacle ribosome biogenesis factor 1	0.231658	6.21101	6.59457	0.0273785	0.291358
ENSG00000165125	55503	TRPV6	transient receptor potential cation channel subfamily V member 6	0.966759	-0.32738	6.55495	0.0274194	0.291604
ENSG00000125398	6662	SOX9	SRY-box transcription factor 9	-0.888952	1.94047	6.58703	0.0274494	0.291713
ENSG00000165259	139324	HDX	highly divergent homeobox	1.52029	-1.82971	6.18788	0.0274651	0.291713
ENSG00000065833	4199	ME1	malic enzyme 1	0.418343	2.00375	6.58305	0.0274864	0.29175
ENSG00000147168	3561	IL2RG	interleukin 2 receptor subunit gamma	0.953139	-0.897617	6.53164	0.0275059	0.291769
ENSG00000130305	55695	NSUN5	NOP2/Sun RNA methyltransferase 5	0.325217	4.1409	6.57625	0.0275487	0.292034
ENSG00000232810	7124	TNF	tumor necrosis factor	-0.380764	3.69365	6.57091	0.0275989	0.292258
ENSG00000138468	57337	SENP7	SUMO specific peptidase 7	-0.317626	3.42421	6.57021	0.0276054	0.292258
ENSG00000186951	5465	PPARA	peroxisome proliferator activated receptor alpha	-0.204652	5.41664	6.55808	0.0277188	0.29327
ENSG00000275216	NA	NA	NA	-0.657474	4.01783	6.55509	0.0277471	0.29338
ENSG00000261338	NA	NA	NA	-0.672362	0.175389	6.5537	0.0277779	0.29349
ENSG00000129152	4654	MYOD1	myogenic differentiation 1	1.13502	-1.28553	6.56477	0.0277932	0.29349
ENSG00000134198	10100	TSPAN2	tetraspanin 2	-0.761849	0.840326	6.54307	0.0278651	0.29406
ENSG00000185022	23764	MAFF	MAF bZIP transcription factor F	0.250371	6.01662	6.53849	0.0279037	0.294098
ENSG00000175274	9537	TP53I11	tumor protein p53 inducible protein 11	0.478871	6.02412	6.5384	0.0279045	0.294098
ENSG00000170379	285966	TCAF2	TRPM8 channel associated factor 2	-0.365148	2.97537	6.53553	0.027932	0.29413
ENSG00000260231	100134229	KDM7A-DT	KDM7A divergent transcript	0.685458	0.108091	6.53591	0.0279433	0.29413
ENSG00000146555	221935	SDK1	sidekick cell adhesion molecule 1	-0.400622	5.78531	6.52535	0.0280284	0.294837
ENSG00000229638	647276	RPL4P4	ribosomal protein L4 pseudogene 4	-0.442544	2.49923	6.52188	0.028062	0.295
ENSG00000140575	8826	IQGAP1	IQ motif containing GTPase activating protein 1	-0.215296	10.4487	6.5159	0.0281186	0.295
ENSG00000142949	5792	PTPRF	protein tyrosine phosphatase receptor type F	-0.300345	11.2812	6.51588	0.0281188	0.295
ENSG00000197498	84154	RPF2	ribosome production factor 2 homolog	0.259372	4.95564	6.51218	0.0281542	0.295
ENSG00000115414	2335	FN1	fibronectin 1	-0.371617	13.2188	6.50935	0.0281813	0.295
ENSG00000105245	9253	NUMBL	NUMB like endocytic adaptor protein	0.505687	2.04332	6.5085	0.0281903	0.295
ENSG00000163938	26354	GNL3	G protein nucleolar 3	0.214733	6.67996	6.50743	0.0281998	0.295
ENSG00000137285	347733	TUBB2B	tubulin beta 2B class IIb	-0.531957	3.31629	6.5032	0.0282407	0.295
ENSG00000166619	10904	BLCAP	BLCAP apoptosis inducing factor	-0.259691	6.70602	6.50299	0.0282424	0.295
ENSG00000109466	11275	KLHL2	kelch like family member 2	-0.228187	4.77745	6.50238	0.0282482	0.295
ENSG00000173442	254102	EHBP1L1	EH domain binding protein 1 like 1	-0.31863	3.79209	6.50124	0.0282593	0.295
ENSG00000184985	57537	SORCS2	sortilin related VPS10 domain containing receptor 2	-1.53013	-1.57099	6.47926	0.0282594	0.295
ENSG00000132964	1024	CDK8	cyclin dependent kinase 8	0.23148	4.39166	6.4981	0.0282894	0.295126
ENSG00000137868	64220	STRA6	signaling receptor and transporter of retinol STRA6	0.732125	2.20358	6.49313	0.0283392	0.295216
ENSG00000108846	8714	ABCC3	ATP binding cassette subfamily C member 3	0.444776	2.10158	6.49171	0.0283519	0.295216
ENSG00000168883	10713	USP39	ubiquitin specific peptidase 39	0.224594	5.67254	6.49162	0.0283519	0.295216
ENSG00000103423	9093	DNAJA3	DnaJ heat shock protein family (Hsp40) member A3	0.192847	5.58656	6.48876	0.0283795	0.295316
ENSG00000178951	51341	ZBTB7A	zinc finger and BTB domain containing 7A	-0.273153	5.29211	6.48403	0.0284253	0.295605
ENSG00000232388	388789	SMIM26	small integral membrane protein 26	0.263057	3.62611	6.47579	0.0285054	0.296087
ENSG00000114019	51421	AMOTL2	angiomotin like 2	-0.393354	6.85264	6.47404	0.0285223	0.296087
ENSG00000142599	473	RERE	arginine-glutamic acid dipeptide repeats	-0.204959	7.09617	6.47208	0.0285414	0.296087
ENSG00000009307	7812	CSDE1	cold shock domain containing E1	-0.201089	9.62049	6.47184	0.0285437	0.296087
ENSG00000165474	2706	GJB2	gap junction protein beta 2	1.31257	-1.47085	6.46241	0.0286081	0.296474
ENSG00000213593	51075	TMX2	thioredoxin related transmembrane protein 2	0.221173	5.97705	6.46432	0.0286171	0.296474
ENSG00000178096	51027	BOLA1	bolA family member 1	0.397882	1.97584	6.45834	0.0286764	0.296901
ENSG00000170876	79188	TMEM43	transmembrane protein 43	-0.196905	7.10293	6.45567	0.0287017	0.296923
ENSG00000117643	57134	MAN1C1	mannosidase alpha class 1C member 1	0.623875	4.00817	6.45418	0.0287165	0.296923
ENSG00000155066	150696	PROM2	prominin 2	-0.462775	5.13949	6.45251	0.0287327	0.296923
ENSG00000196218	6261	RYR1	ryanodine receptor 1	0.937054	-0.507485	6.44914	0.028813	0.297474
ENSG00000174353	NA	NA	NA	-0.599023	0.640242	6.44314	0.0288303	0.297474
ENSG00000167306	4645	MYO5B	myosin VB	-0.317374	5.82506	6.44157	0.0288404	0.297474
ENSG00000138018	85465	SELENOI	selenoprotein I	0.248714	6.32831	6.43667	0.0288886	0.297785
ENSG00000007171	4843	NOS2	nitric oxide synthase 2	0.28084	6.03732	6.42943	0.0289603	0.29804
ENSG00000115295	79745	CLIP4	CAP-Gly domain containing linker protein family member 4	0.382931	3.3439	6.42916	0.0289633	0.29804
ENSG00000063438	57491	AHRR	aryl hydrocarbon receptor repressor	-1.10043	-1.3801	6.44139	0.0289678	0.29804
ENSG00000073282	8626	TP63	tumor protein p63	-0.636145	5.04813	6.42088	0.0290452	0.29865
ENSG00000125826	10616	RBCK1	RANBP2-type and C3HC4-type zinc finger containing 1	0.303173	6.25553	6.41498	0.0291039	0.299007
ENSG00000112378	64065	PERP	p53 apoptosis effector related to PMP22	-0.221752	8.97079	6.41373	0.0291164	0.299007
ENSG00000102547	81617	CAB39L	calcium binding protein 39 like	-0.249366	5.19599	6.41015	0.0291522	0.299188
ENSG00000008130	65220	NADK	NAD kinase	0.250057	5.54104	6.40501	0.0292036	0.299332
ENSG00000258881	NA	NA	NA	0.880121	-0.251006	6.4074	0.0292152	0.299332
ENSG00000127314	5908	RAP1B	RAP1B, member of RAS oncogene family	0.172739	7.28523	6.402	0.0292337	0.299332
ENSG00000234546	102724571	LNCTAM34A	long non coding transcriptional activator of miR34a	-0.897979	-1.00122	6.41342	0.0292391	0.299332
ENSG00000134294	54407	SLC38A2	solute carrier family 38 member 2	0.222138	8.73518	6.38606	0.029394	0.300731
ENSG00000211592	3514	IGKC	immunoglobulin kappa constant	-1.44437	-0.0165573	6.3915	0.0294189	0.300766
ENSG00000123999	3623	INHA	inhibin subunit alpha	0.663468	3.79107	6.38212	0.0294341	0.300766
ENSG00000167617	148170	CDC42EP5	CDC42 effector protein 5	0.539819	1.06204	6.37859	0.029473	0.300977
ENSG00000228158	NA	NA	NA	-0.746499	-0.333534	6.3765	0.0295235	0.301294
ENSG00000206754	594837	SNORD101	small nucleolar RNA, C/D box 101	1.25156	-1.91515	6.34486	0.0295551	0.301294
ENSG00000273486	NA	NA	NA	-1.1482	-0.91625	6.38195	0.0295591	0.301294
ENSG00000096384	3326	HSP90AB1	heat shock protein 90 alpha family class B member 1	0.198649	10.6143	6.36601	0.0295972	0.301345
ENSG00000245910	NA	NA	NA	0.337059	4.03664	6.36566	0.0296008	0.301345
ENSG00000246582	389641	TNFRSF10A-DT	TNFRSF10A divergent transcript	0.806905	-0.664831	6.3675	0.0296453	0.30148
ENSG00000166669	80063	ATF7IP2	activating transcription factor 7 interacting protein 2	0.228372	5.33411	6.36075	0.0296508	0.30148
ENSG00000141994	56931	DUS3L	dihydrouridine synthase 3 like	0.427835	2.97073	6.357	0.0296894	0.3016
ENSG00000125148	4502	MT2A	metallothionein 2A	0.52217	3.54476	6.35602	0.0296993	0.3016
ENSG00000230863	NA	NA	NA	0.641471	0.229845	6.35493	0.0297212	0.301636
ENSG00000136111	9882	TBC1D4	TBC1 domain family member 4	-0.336023	5.46659	6.35195	0.0297407	0.301648
ENSG00000131370	9467	SH3BP5	SH3 domain binding protein 5	-0.25032	7.83817	6.34126	0.0298504	0.302323
ENSG00000284428	NA	NA	NA	-0.519285	1.40752	6.34132	0.0298519	0.302323
ENSG00000264230	728113	ANXA8L1	annexin A8 like 1	-0.82458	2.85203	6.34014	0.0298625	0.302323
ENSG00000154997	346288	SEPTIN14	septin 14	0.696273	0.390224	6.33969	0.0298973	0.302467
ENSG00000214455	NA	NA	NA	0.346487	2.69798	6.33516	0.0299135	0.302467
ENSG00000197858	8733	GPAA1	glycosylphosphatidylinositol anchor attachment 1	-0.312057	5.41993	6.33042	0.0299621	0.302695
ENSG00000135926	64114	TMBIM1	transmembrane BAX inhibitor motif containing 1	-0.244036	7.9435	6.3289	0.0299777	0.302695
ENSG00000152944	9412	MED21	mediator complex subunit 21	-0.283539	4.66135	6.32759	0.0299913	0.302695
ENSG00000253626	143244	EIF5AL1	eukaryotic translation initiation factor 5A like 1	-0.640453	0.195535	6.32152	0.0300649	0.30324
ENSG00000197536	NA	NA	NA	0.565104	0.49779	6.31955	0.0300822	0.30324
ENSG00000167123	51148	CERCAM	cerebral endothelial cell adhesion molecule	-0.229467	6.76146	6.31428	0.0301292	0.303528
ENSG00000139668	115825	WDFY2	WD repeat and FYVE domain containing 2	-0.220071	5.6484	6.30996	0.0301742	0.30363
ENSG00000145819	23092	ARHGAP26	Rho GTPase activating protein 26	-0.394897	3.50177	6.30856	0.0301891	0.30363
ENSG00000111802	51567	TDP2	tyrosyl-DNA phosphodiesterase 2	0.224528	4.89441	6.30798	0.0301948	0.30363
ENSG00000011295	54902	TTC19	tetratricopeptide repeat domain 19	0.216562	4.98705	6.30208	0.0302565	0.304064
ENSG00000170775	2861	GPR37	G protein-coupled receptor 37	0.236274	5.74015	6.29945	0.0302839	0.304154
ENSG00000142675	10256	CNKSR1	connector enhancer of kinase suppressor of Ras 1	0.286542	4.18814	6.28954	0.0303879	0.304661
ENSG00000006638	6915	TBXA2R	thromboxane A2 receptor	1.12212	-0.466879	6.29859	0.030391	0.304661
ENSG00000111845	55003	PAK1IP1	PAK1 interacting protein 1	0.275096	4.5546	6.28828	0.0304011	0.304661
ENSG00000189350	165186	TOGARAM2	TOG array regulator of axonemal microtubules 2	1.06807	0.448857	6.29083	0.0304086	0.304661
ENSG00000163374	55249	YY1AP1	YY1 associated protein 1	0.2193	6.03881	6.28259	0.030461	0.304838
ENSG00000120253	348995	NUP43	nucleoporin 43	-0.200365	5.70873	6.28237	0.0304633	0.304838
ENSG00000165434	283209	PGM2L1	phosphoglucomutase 2 like 1	-0.501236	3.90749	6.27701	0.03052	0.305041
ENSG00000243130	5680	PSG11	pregnancy specific beta-1-glycoprotein 11	0.359349	3.59354	6.2748	0.0305434	0.305041
ENSG00000168505	2637	GBX2	gastrulation brain homeobox 2	1.07762	-0.627812	6.28056	0.0305507	0.305041
ENSG00000101986	215	ABCD1	ATP binding cassette subfamily D member 1	0.257798	6.76705	6.27086	0.0305849	0.305041
ENSG00000148841	85450	ITPRIP	inositol 1,4,5-trisphosphate receptor interacting protein	0.305369	6.2959	6.26999	0.0305942	0.305041
ENSG00000116898	64960	MRPS15	mitochondrial ribosomal protein S15	0.212528	6.03967	6.26817	0.0306134	0.305041
ENSG00000163251	7855	FZD5	frizzled class receptor 5	-0.40837	6.72222	6.26815	0.0306136	0.305041
ENSG00000145901	10318	TNIP1	TNFAIP3 interacting protein 1	0.232202	5.52773	6.26454	0.0306519	0.305142
ENSG00000285967	646719	NIPBL-DT	NIPBL divergent transcript	-0.621403	0.422046	6.26446	0.0306609	0.305142
ENSG00000235823	90271	OLMALINC	oligodendrocyte maturation-associated long intergenic non-coding RNA	0.44914	1.64695	6.25435	0.0307616	0.305613
ENSG00000249042	NA	NA	NA	-0.523501	1.46422	6.2544	0.0307617	0.305613
ENSG00000234127	7726	TRIM26	tripartite motif containing 26	0.237571	5.66385	6.24969	0.0308101	0.305613
ENSG00000147536	84296	GINS4	GINS complex subunit 4	-0.268347	4.25681	6.24723	0.0308364	0.305613
ENSG00000104826	3972	LHB	luteinizing hormone subunit beta	1.294	-0.392523	6.25078	0.0308492	0.305613
ENSG00000105137	85360	SYDE1	synapse defective Rho GTPase homolog 1	-0.314196	6.44532	6.24472	0.0308632	0.305613
ENSG00000111271	80724	ACAD10	acyl-CoA dehydrogenase family member 10	-0.264577	3.95046	6.24455	0.0308651	0.305613
ENSG00000163406	6565	SLC15A2	solute carrier family 15 member 2	-0.908059	4.23314	6.24409	0.0308701	0.305613
ENSG00000253953	8641	PCDHGB4	protocadherin gamma subfamily B, 4	-0.727496	0.00391023	6.2437	0.0308886	0.305613
ENSG00000170442	3892	KRT86	keratin 86	1.12643	-0.932854	6.25815	0.0308942	0.305613
ENSG00000138073	10113	PREB	prolactin regulatory element binding	0.244878	5.46666	6.23982	0.0309158	0.305642
ENSG00000168300	115294	PCMTD1	protein-L-isoaspartate (D-aspartate) O-methyltransferase domain containing 1	-0.227342	6.28929	6.23465	0.0309713	0.305811
ENSG00000198899	4508	ATP6	ATP synthase F0 subunit 6	-0.371205	11.2215	6.23349	0.0309837	0.305811
ENSG00000140332	7090	TLE3	TLE family member 3, transcriptional corepressor	0.245464	8.06648	6.23303	0.0309887	0.305811
ENSG00000159228	873	CBR1	carbonyl reductase 1	-0.431794	4.76981	6.22885	0.0310338	0.306072
ENSG00000114942	1933	EEF1B2	eukaryotic translation elongation factor 1 beta 2	-0.211499	7.37189	6.22484	0.031077	0.306314
ENSG00000234741	60674	GAS5	growth arrest specific 5	0.197235	5.81241	6.22115	0.0311168	0.306523
ENSG00000007314	6329	SCN4A	sodium voltage-gated channel alpha subunit 4	1.01279	-1.23839	6.22994	0.0312026	0.307184
ENSG00000101391	51654	CDK5RAP1	CDK5 regulatory subunit associated protein 1	0.242081	4.80438	6.20517	0.0312902	0.307389
ENSG00000270069	NA	NA	NA	1.54657	-2.26878	5.85719	0.0312949	0.307389
ENSG00000115694	10494	STK25	serine/threonine kinase 25	-0.201568	5.73657	6.20386	0.0313045	0.307389
ENSG00000104267	760	CA2	carbonic anhydrase 2	0.628817	3.98192	6.20367	0.0313066	0.307389
ENSG00000150455	114609	TIRAP	TIR domain containing adaptor protein	-0.285639	3.72373	6.20193	0.0313257	0.307389
ENSG00000163319	51023	MRPS18C	mitochondrial ribosomal protein S18C	0.246188	4.17502	6.19899	0.0313576	0.307389
ENSG00000180596	8347	H2BC4	H2B clustered histone 4	0.490659	1.86641	6.19744	0.0313769	0.307389
ENSG00000184571	440822	PIWIL3	piwi like RNA-mediated gene silencing 3	1.16265	-0.866744	6.21059	0.0313832	0.307389
ENSG00000243943	84450	ZNF512	zinc finger protein 512	0.55457	0.690947	6.19678	0.0313918	0.307389
ENSG00000116539	55870	ASH1L	ASH1 like histone lysine methyltransferase	-0.221273	6.20719	6.19264	0.0314271	0.307409
ENSG00000012124	933	CD22	CD22 molecule	0.667465	1.24747	6.19194	0.0314397	0.307409
ENSG00000110422	10114	HIPK3	homeodomain interacting protein kinase 3	-0.211605	7.23612	6.19049	0.0314506	0.307409
ENSG00000198870	169436	STKLD1	serine/threonine kinase like domain containing 1	1.21853	-2.03902	6.17841	0.0314687	0.307409
ENSG00000189241	7259	TSPYL1	TSPY like 1	-0.209279	6.40947	6.18323	0.0315302	0.307827
ENSG00000166562	90701	SEC11C	SEC11 homolog C, signal peptidase complex subunit	0.262607	4.62682	6.17768	0.0315912	0.308239
ENSG00000168615	8754	ADAM9	ADAM metallopeptidase domain 9	-0.218343	9.32796	6.16933	0.0316834	0.30877
ENSG00000215915	219293	ATAD3C	ATPase family AAA domain containing 3C	-1.04778	-1.07513	6.1577	0.0316837	0.30877
ENSG00000204947	155054	ZNF425	zinc finger protein 425	-0.589928	0.263321	6.1685	0.031702	0.30877
ENSG00000019549	6591	SNAI2	snail family transcriptional repressor 2	-1.32844	-0.323588	6.15969	0.0318807	0.309883
ENSG00000099821	5442	POLRMT	RNA polymerase mitochondrial	0.311685	3.88641	6.15036	0.0318939	0.309883
ENSG00000162174	80150	ASRGL1	asparaginase and isoaspartyl peptidase 1	-0.936685	-0.844059	6.16039	0.0318972	0.309883
ENSG00000135917	80704	SLC19A3	solute carrier family 19 member 3	0.313179	5.26879	6.14901	0.0319089	0.309883
ENSG00000164032	3015	H2AZ1	H2A.Z variant histone 1	0.241722	7.17836	6.14886	0.0319106	0.309883
ENSG00000159871	284348	LYPD5	LY6/PLAUR domain containing 5	0.307694	3.49501	6.14583	0.0319446	0.310031
ENSG00000099822	610	HCN2	hyperpolarization activated cyclic nucleotide gated potassium and sodium channel 2	0.781635	1.17078	6.14225	0.0319871	0.31026
ENSG00000250462	NA	NA	NA	0.676965	-0.174801	6.1422	0.0320072	0.310272
ENSG00000184897	8971	H1-10	H1.10 linker histone	0.217318	6.08765	6.13715	0.0320416	0.310421
ENSG00000166024	27291	R3HCC1L	R3H domain and coiled-coil containing 1 like	0.257318	4.61798	6.12823	0.0321416	0.311207
ENSG00000104818	114336	CGB2	chorionic gonadotropin subunit beta 2	0.620255	0.628762	6.12102	0.0322357	0.311767
ENSG00000128268	4248	MGAT3	beta-1,4-mannosyl-glycoprotein 4-beta-N-acetylglucosaminyltransferase	-0.207003	6.94172	6.11973	0.0322374	0.311767
ENSG00000278192	NA	NA	NA	-1.17434	-1.12389	6.1242	0.0323489	0.312164
ENSG00000110367	1656	DDX6	DEAD-box helicase 6	-0.189501	7.91702	6.10942	0.032354	0.312164
ENSG00000288922	NA	NA	NA	-0.343986	3.09422	6.10898	0.0323594	0.312164
ENSG00000100030	5594	MAPK1	mitogen-activated protein kinase 1	-0.181952	6.62486	6.1079	0.0323713	0.312164
ENSG00000147044	8573	CASK	calcium/calmodulin dependent serine protein kinase	-0.278185	4.96031	6.10772	0.0323734	0.312164
ENSG00000233369	NA	NA	NA	-0.364202	4.6474	6.10413	0.0324141	0.312373
ENSG00000134258	79679	VTCN1	V-set domain containing T cell activation inhibitor 1	-1.48051	-1.79164	5.8842	0.0324825	0.312596
ENSG00000196872	343990	CRACDL	CRACD like	-0.570451	3.95245	6.09717	0.0324935	0.312596
ENSG00000175334	8815	BANF1	barrier to autointegration nuclear assembly factor 1	0.20581	5.4867	6.09709	0.0324943	0.312596
ENSG00000072954	79041	TMEM38A	transmembrane protein 38A	-1.00188	-0.533212	6.09125	0.0326074	0.313448
ENSG00000257607	NA	NA	NA	-1.0687	0.275504	6.08698	0.032621	0.313448
ENSG00000271978	NA	NA	NA	-1.09076	-1.51334	6.09193	0.0326815	0.313477
ENSG00000184602	8303	SNN	stannin	-0.348749	2.89815	6.07988	0.0326916	0.313477
ENSG00000133773	29080	CCDC59	coiled-coil domain containing 59	0.259081	4.94526	6.07875	0.0327042	0.313477
ENSG00000179715	91523	PCED1B	PC-esterase domain containing 1B	0.456057	1.39292	6.07673	0.0327293	0.313477
ENSG00000116133	1718	DHCR24	24-dehydrocholesterol reductase	0.22513	6.26782	6.07524	0.0327444	0.313477
ENSG00000134049	51124	IER3IP1	immediate early response 3 interacting protein 1	-0.266693	4.60464	6.07482	0.0327493	0.313477
ENSG00000189337	23254	KAZN	kazrin, periplakin interacting protein	0.253906	4.47045	6.07351	0.0327644	0.313477
ENSG00000212747	441518	RTL8B	retrotransposon Gag like 8B	-0.280001	3.65074	6.07207	0.0327811	0.313477
ENSG00000150753	22948	CCT5	chaperonin containing TCP1 subunit 5	0.198097	8.13107	6.07079	0.0327957	0.313477
ENSG00000128203	57168	ASPHD2	aspartate beta-hydroxylase domain containing 2	-0.555582	1.31852	6.06884	0.0328205	0.313531
ENSG00000111801	10384	BTN3A3	butyrophilin subfamily 3 member A3	0.635159	0.785241	6.06624	0.0328557	0.313594
ENSG00000157107	115548	FCHO2	FCH and mu domain containing endocytic adaptor 2	-0.224488	6.43421	6.06476	0.0328653	0.313594
ENSG00000168065	55867	SLC22A11	solute carrier family 22 member 11	0.490659	3.7988	6.06034	0.0329166	0.313739
ENSG00000108306	84961	FBXL20	F-box and leucine rich repeat protein 20	-0.205572	4.81876	6.06015	0.0329186	0.313739
ENSG00000102445	80183	RUBCNL	rubicon like autophagy enhancer	-0.949217	-1.14056	6.0683	0.0329749	0.314029
ENSG00000260257	119746555	LOC119746555	uncharacterized LOC119746555	-0.416674	1.97735	6.0524	0.0330094	0.314029
ENSG00000226221	441073	RPL26P19	ribosomal protein L26 pseudogene 19	-0.559558	0.673973	6.05236	0.0330146	0.314029
ENSG00000163430	11167	FSTL1	follistatin like 1	-0.21302	11.3572	6.05094	0.0330255	0.314029
ENSG00000186352	353322	ANKRD37	ankyrin repeat domain 37	-0.524608	1.94495	6.04802	0.0330603	0.314041
ENSG00000118197	83479	DDX59	DEAD-box helicase 59	0.212563	4.96619	6.04717	0.0330694	0.314041
ENSG00000239912	NA	NA	NA	-1.24207	-1.82171	6.05621	0.0330841	0.314041
ENSG00000108349	22794	CASC3	CASC3 exon junction complex subunit	0.180575	6.94234	6.04134	0.0331373	0.314364
ENSG00000099785	51257	MARCHF2	membrane associated ring-CH-type finger 2	-0.307601	3.35883	6.03755	0.0331819	0.314606
ENSG00000110057	81622	UNC93B1	unc-93 homolog B1, TLR signaling regulator	0.325291	4.97955	6.03179	0.0332491	0.315061
ENSG00000151090	7068	THRB	thyroid hormone receptor beta	0.202446	6.63595	6.02712	0.0333039	0.315126
ENSG00000152518	678	ZFP36L2	ZFP36 ring finger protein like 2	0.262649	4.3607	6.02667	0.0333092	0.315126
ENSG00000182534	439921	MXRA7	matrix remodeling associated 7	-0.280085	7.212	6.02517	0.0333268	0.315126
ENSG00000005893	3920	LAMP2	lysosomal associated membrane protein 2	-0.18495	8.7133	6.02398	0.0333408	0.315126
ENSG00000281406	101669762	BLACAT1	BLACAT1 overlapping LEMD1 locus	1.1634	-1.21905	5.96157	0.0333544	0.315126
ENSG00000188690	7390	UROS	uroporphyrinogen III synthase	0.230243	4.27919	6.02141	0.0333711	0.315126
ENSG00000115446	25972	UNC50	unc-50 inner nuclear membrane RNA binding protein	0.226237	4.89978	6.01643	0.0334297	0.315499
ENSG00000089472	9843	HEPH	hephaestin	0.93436	-1.18826	6.02798	0.0334621	0.315623
ENSG00000259953	NA	NA	NA	-0.293823	3.02142	6.00907	0.033517	0.315943
ENSG00000256294	7768	ZNF225	zinc finger protein 225	-0.386741	2.18983	6.00603	0.0335533	0.315943
ENSG00000146425	6993	DYNLT1	dynein light chain Tctex-type 1	-0.21773	5.51568	6.00532	0.0335611	0.315943
ENSG00000164096	401152	C4orf3	chromosome 4 open reading frame 3	-0.248887	5.58841	6.00239	0.0335958	0.315943
ENSG00000168918	3635	INPP5D	inositol polyphosphate-5-phosphatase D	0.582151	0.351055	6.00279	0.0336012	0.315943
ENSG00000077009	27231	NMRK2	nicotinamide riboside kinase 2	1.66794	-1.79925	5.83738	0.0336159	0.315943
ENSG00000106537	27075	TSPAN13	tetraspanin 13	0.318806	3.01068	5.99858	0.0336415	0.315943
ENSG00000123358	3164	NR4A1	nuclear receptor subfamily 4 group A member 1	0.309173	5.76492	5.99664	0.0336641	0.315943
ENSG00000120705	2107	ETF1	eukaryotic translation termination factor 1	0.183032	7.83874	5.99623	0.0336691	0.315943
ENSG00000100234	7078	TIMP3	TIMP metallopeptidase inhibitor 3	-0.32651	10.6418	5.99112	0.0337299	0.316333
ENSG00000242697	100270833	RPL5P12	ribosomal protein L5 pseudogene 12	-0.829066	-0.039587	5.99019	0.0337604	0.316439
ENSG00000273270	NA	NA	NA	-0.504137	0.67238	5.98738	0.0337828	0.316468
ENSG00000198933	9755	TBKBP1	TBK1 binding protein 1	0.693557	0.496058	5.98689	0.0338233	0.316667
ENSG00000198937	154467	CCDC167	coiled-coil domain containing 167	-0.294303	3.01926	5.9813	0.0338477	0.316715
ENSG00000261342	NA	NA	NA	-1.06742	-1.27113	5.99157	0.0338811	0.316847
ENSG00000143575	10456	HAX1	HCLS1 associated protein X-1	0.209412	5.27113	5.96701	0.034019	0.317897
ENSG00000132640	22903	BTBD3	BTB domain containing 3	-0.32334	4.73909	5.96593	0.0340321	0.317897
ENSG00000067057	5214	PFKP	phosphofructokinase, platelet	-0.266361	7.42515	5.96126	0.0340884	0.318122
ENSG00000273604	100170841	EPOP	elongin BC and polycomb repressive complex 2 associated protein	0.384656	4.13464	5.96047	0.034098	0.318122
ENSG00000137547	29088	MRPL15	mitochondrial ribosomal protein L15	0.208372	5.72898	5.95912	0.0341143	0.318122
ENSG00000289075	NA	NA	NA	-0.502986	1.62483	5.9549	0.034167	0.318433
ENSG00000125864	631	BFSP1	beaded filament structural protein 1	-0.444686	1.83747	5.95306	0.0341887	0.318455
ENSG00000153147	8467	SMARCA5	SNF2 related chromatin remodeling ATPase 5	0.191929	8.18876	5.94912	0.0342354	0.318654
ENSG00000087266	6452	SH3BP2	SH3 domain binding protein 2	0.347723	3.49529	5.94713	0.0342598	0.318654
ENSG00000105323	11100	HNRNPUL1	heterogeneous nuclear ribonucleoprotein U like 1	-0.185204	7.71897	5.94642	0.0342682	0.318654
ENSG00000077152	29089	UBE2T	ubiquitin conjugating enzyme E2 T	0.269916	3.72362	5.94259	0.034315	0.318908
ENSG00000034510	9168	TMSB10	thymosin beta 10	-0.238192	10.3437	5.93977	0.0343492	0.319046
ENSG00000232872	220112	CTAGE3P	CTAGE family member 3, pseudogene	-0.954836	-1.23469	5.94844	0.0344239	0.319439
ENSG00000162390	26027	ACOT11	acyl-CoA thioesterase 11	0.831083	0.163218	5.93733	0.0344305	0.319439
ENSG00000197872	81553	CYRIA	CYFIP related Rac1 interactor A	0.202027	7.31741	5.92715	0.0345036	0.319937
ENSG00000245648	101928100	KLRK1-AS1	KLRK1 antisense RNA 1	-1.46217	-1.81447	5.85184	0.0345561	0.320243
ENSG00000118242	55686	MREG	melanoregulin	-0.266656	3.93301	5.91807	0.0346153	0.320256
ENSG00000010626	10233	LRRC23	leucine rich repeat containing 23	-0.348024	2.28135	5.9176	0.0346216	0.320256
ENSG00000112972	3157	HMGCS1	3-hydroxy-3-methylglutaryl-CoA synthase 1	0.167416	7.51724	5.91649	0.0346345	0.320256
ENSG00000204568	28973	MRPS18B	mitochondrial ribosomal protein S18B	0.259135	5.15821	5.91642	0.0346354	0.320256
ENSG00000108255	1411	CRYBA1	crystallin beta A1	1.06196	-1.21355	5.92694	0.0346898	0.320403
ENSG00000149260	726	CAPN5	calpain 5	-0.340416	3.32713	5.91196	0.0346907	0.320403
ENSG00000115368	84128	WDR75	WD repeat domain 75	0.260953	5.33763	5.91039	0.0347098	0.320403
ENSG00000175591	5029	P2RY2	purinergic receptor P2Y2	-0.668798	0.255288	5.9044	0.0347941	0.320823
ENSG00000204256	6046	BRD2	bromodomain containing 2	0.176577	8.05644	5.90355	0.0347944	0.320823
ENSG00000185963	23299	BICD2	BICD cargo adaptor 2	-0.193046	5.45777	5.89958	0.0348436	0.321097
ENSG00000131389	6533	SLC6A6	solute carrier family 6 member 6	-0.198066	6.3928	5.89788	0.0348647	0.321111
ENSG00000104518	79792	GSDMD	gasdermin D	0.346037	4.14146	5.88722	0.0349975	0.32211
ENSG00000140853	84166	NLRC5	NLR family CARD domain containing 5	1.48385	-0.540378	5.89262	0.0350132	0.32211
ENSG00000125247	84899	TMTC4	transmembrane O-mannosyltransferase targeting cadherins 4	-0.202691	4.87561	5.88445	0.035032	0.32211
ENSG00000221883	NA	NA	NA	-1.00058	-1.46009	5.89523	0.0350655	0.322238
ENSG00000073350	3993	LLGL2	LLGL scribble cell polarity complex component 2	-0.288294	4.00699	5.87591	0.035139	0.32273
ENSG00000108179	10105	PPIF	peptidylprolyl isomerase F	0.264937	5.12438	5.87436	0.0351583	0.32273
ENSG00000288953	NA	NA	NA	-0.387851	2.49143	5.86895	0.0352268	0.323178
ENSG00000230537	NA	NA	NA	-1.03887	-1.56723	5.85743	0.0353221	0.323711
ENSG00000071242	6196	RPS6KA2	ribosomal protein S6 kinase A2	1.04004	-0.199661	5.86233	0.0353371	0.323711
ENSG00000112782	53405	CLIC5	chloride intracellular channel 5	0.644972	1.17555	5.8602	0.035344	0.323711
ENSG00000071462	114049	BUD23	BUD23 rRNA methyltransferase and ribosome maturation factor	0.206448	4.91419	5.85654	0.0353827	0.323885
ENSG00000182700	492311	IGIP	IgA inducing protein	-0.437735	2.65689	5.85302	0.0354278	0.324117
ENSG00000185164	283820	NOMO2	NODAL modulator 2	-0.197937	6.23265	5.8496	0.0354706	0.324328
ENSG00000137970	653702	RPL7P9	ribosomal protein L7 pseudogene 9	-0.396434	2.70505	5.84256	0.0355605	0.324969
ENSG00000081923	5205	ATP8B1	ATPase phospholipid transporting 8B1	-0.49218	5.46444	5.82554	0.0357773	0.326768
ENSG00000154229	5578	PRKCA	protein kinase C alpha	0.279742	2.96835	5.82199	0.0358232	0.326852
ENSG00000154822	23228	PLCL2	phospholipase C like 2	0.24455	7.17871	5.82173	0.0358262	0.326852
ENSG00000183145	53820	RIPPLY3	ripply transcriptional repressor 3	0.340796	2.54691	5.81579	0.035903	0.327231
ENSG00000265478	NA	NA	NA	-1.33962	-1.7916	5.79654	0.0359076	0.327231
ENSG00000146197	222663	SCUBE3	signal peptide, CUB domain and EGF like domain containing 3	-0.539392	4.1864	5.81139	0.0359593	0.327499
ENSG00000226757	100192379	PP12613	uncharacterized LOC100192379	0.867319	-0.214006	5.81741	0.0359768	0.327499
ENSG00000198885	150771	ITPRIPL1	ITPRIP like 1	0.367088	1.96038	5.80641	0.0360245	0.327726
ENSG00000260518	NA	NA	NA	0.413816	1.82804	5.8051	0.0360417	0.327726
ENSG00000115318	84695	LOXL3	lysyl oxidase like 3	0.593327	1.09729	5.80308	0.0360698	0.3278
ENSG00000127377	155051	CRYGN	crystallin gamma N	2.60001	-2.43889	5.50363	0.0360935	0.327834
ENSG00000176826	NA	NA	NA	-0.406143	1.45523	5.7957	0.036164	0.328117
ENSG00000287642	729870	LOC729870	uncharacterized LOC729870	-0.981207	-0.872171	5.80527	0.0361645	0.328117
ENSG00000118260	1385	CREB1	cAMP responsive element binding protein 1	-0.215091	6.02094	5.79202	0.0362101	0.328181
ENSG00000142173	1292	COL6A2	collagen type VI alpha 2 chain	0.542227	0.475587	5.79202	0.0362289	0.328181
ENSG00000123836	5208	PFKFB2	6-phosphofructo-2-kinase/fructose-2,6-biphosphatase 2	0.29245	3.5486	5.79039	0.0362315	0.328181
ENSG00000181754	57463	AMIGO1	adhesion molecule with Ig like domain 1	0.480619	1.1717	5.7858	0.0362936	0.328546
ENSG00000149596	57158	JPH2	junctophilin 2	0.275048	4.57594	5.78227	0.0363371	0.328546
ENSG00000102038	6594	SMARCA1	SNF2 related chromatin remodeling ATPase 1	-0.332066	7.28902	5.78123	0.0363507	0.328546
ENSG00000105379	2109	ETFB	electron transfer flavoprotein subunit beta	0.369284	2.39866	5.77907	0.0363795	0.328546
ENSG00000169084	207063	DHRSX	dehydrogenase/reductase X-linked	0.218202	4.54706	5.77821	0.0363902	0.328546
ENSG00000117602	11123	RCAN3	RCAN family member 3	-0.230371	5.47165	5.77808	0.0363918	0.328546
ENSG00000120860	51019	WASHC3	WASH complex subunit 3	-0.282304	3.66228	5.77175	0.036475	0.329117
ENSG00000120833	8835	SOCS2	suppressor of cytokine signaling 2	0.285132	2.93378	5.76714	0.0365358	0.329484
ENSG00000137834	4091	SMAD6	SMAD family member 6	1.3104	-1.5358	5.76997	0.0365779	0.329557
ENSG00000186470	11118	BTN3A2	butyrophilin subfamily 3 member A2	0.242695	4.35368	5.76345	0.036584	0.329557
ENSG00000133884	5977	DPF2	double PHD fingers 2	0.216343	5.36317	5.7569	0.0366703	0.330044
ENSG00000276045	84876	ORAI1	ORAI calcium release-activated calcium modulator 1	0.394223	3.40489	5.75537	0.0366907	0.330044
ENSG00000117133	80135	RPF1	ribosome production factor 1 homolog	0.227474	4.64712	5.75478	0.0366984	0.330044
ENSG00000118946	27253	PCDH17	protocadherin 17	0.646909	-0.118356	5.75366	0.036741	0.330247
ENSG00000205358	4496	MT1H	metallothionein 1H	0.573018	3.52395	5.74951	0.0367683	0.330273
ENSG00000175928	57633	LRRN1	leucine rich repeat neuronal 1	-0.698347	4.03834	5.7462	0.0368121	0.330273
ENSG00000182742	3214	HOXB4	homeobox B4	0.475661	1.31022	5.74538	0.0368251	0.330273
ENSG00000172818	5017	OVOL1	ovo like transcriptional repressor 1	0.304138	6.05262	5.74427	0.0368375	0.330273
ENSG00000145431	56034	PDGFC	platelet derived growth factor C	-0.540441	2.57232	5.74019	0.0368923	0.330273
ENSG00000275880	127138861	NAXD-AS1	NAXD antisense RNA 1	-0.948669	0.373269	5.74096	0.036896	0.330273
ENSG00000101670	9388	LIPG	lipase G, endothelial type	0.192859	7.94902	5.7392	0.036905	0.330273
ENSG00000187037	353345	GPR141	G protein-coupled receptor 141	0.761611	0.048652	5.74061	0.0369111	0.330273
ENSG00000171388	8862	APLN	apelin	-1.1845	-0.996983	5.74956	0.0369268	0.330273
ENSG00000081479	4036	LRP2	LDL receptor related protein 2	-0.737727	6.75301	5.73527	0.0369573	0.330273
ENSG00000118939	7347	UCHL3	ubiquitin C-terminal hydrolase L3	0.301315	3.31367	5.73471	0.036965	0.330273
ENSG00000109016	25979	DHRS7B	dehydrogenase/reductase 7B	0.295325	3.79129	5.72712	0.0370663	0.330933
ENSG00000278133	NA	NA	NA	-0.397207	2.26833	5.72537	0.0370903	0.330933
ENSG00000138814	5530	PPP3CA	protein phosphatase 3 catalytic subunit alpha	-0.203056	7.95838	5.72465	0.0370993	0.330933
ENSG00000171612	84275	SLC25A33	solute carrier family 25 member 33	0.331322	3.31933	5.72076	0.0371517	0.33122
ENSG00000198157	79366	HMGN5	high mobility group nucleosome binding domain 5	0.737877	-0.682721	5.71963	0.037273	0.33175
ENSG00000204710	387778	SPDYC	speedy/RINGO cell cycle regulator family member C	0.394423	2.66858	5.71172	0.0372733	0.33175
ENSG00000114805	23007	PLCH1	phospholipase C eta 1	1.14467	-1.74812	5.72366	0.0372773	0.33175
ENSG00000144867	58477	SRPRB	SRP receptor subunit beta	0.201536	5.67761	5.70974	0.0372995	0.33175
ENSG00000178977	284029	LINC00324	long intergenic non-protein coding RNA 324	-0.82519	-0.437171	5.71405	0.037322	0.33175
ENSG00000214087	339231	ARL16	ARF like GTPase 16	-0.268967	3.34528	5.70655	0.0373429	0.33175
ENSG00000139433	51228	GLTP	glycolipid transfer protein	0.228355	4.62246	5.70582	0.0373524	0.33175
ENSG00000203780	92565	FANK1	fibronectin type III and ankyrin repeat domains 1	-0.468475	1.25834	5.70197	0.0374067	0.331997
ENSG00000107331	20	ABCA2	ATP binding cassette subfamily A member 2	-0.32756	4.40349	5.69992	0.0374323	0.331997
ENSG00000121769	2170	FABP3	fatty acid binding protein 3	1.4548	-1.42809	5.58107	0.0374408	0.331997
ENSG00000120837	4801	NFYB	nuclear transcription factor Y subunit beta	0.267598	6.38225	5.69118	0.0375508	0.33262
ENSG00000159713	51673	TPPP3	tubulin polymerization promoting protein family member 3	0.610943	2.17108	5.6904	0.0375623	0.33262
ENSG00000186318	23621	BACE1	beta-secretase 1	-0.418979	2.3389	5.68918	0.0375787	0.33262
ENSG00000136770	64215	DNAJC1	DnaJ heat shock protein family (Hsp40) member C1	0.19789	6.55078	5.68815	0.0375921	0.33262
ENSG00000125841	80023	NRSN2	neurensin 2	0.254904	4.7997	5.68605	0.0376206	0.332694
ENSG00000233154	101929023	LINC01762	long intergenic non-protein coding RNA 1762	0.850061	-0.753807	5.69337	0.0376458	0.332737
ENSG00000106302	23553	HYAL4	hyaluronidase 4	0.336903	3.60569	5.6801	0.0377019	0.33277
ENSG00000176532	222171	PRR15	proline rich 15	-0.477145	2.325	5.67828	0.0377273	0.33277
ENSG00000139436	9815	GIT2	GIT ArfGAP 2	-0.183208	5.61812	5.67811	0.0377289	0.33277
ENSG00000058085	3918	LAMC2	laminin subunit gamma 2	-0.27761	7.72255	5.678	0.0377305	0.33277
ENSG00000152402	2977	GUCY1A2	guanylate cyclase 1 soluble subunit alpha 2	-0.574531	0.385802	5.67639	0.0377615	0.332865
ENSG00000289562	NA	NA	NA	0.876932	-0.784454	5.68051	0.0377988	0.333014
ENSG00000124126	57580	PREX1	phosphatidylinositol-3,4,5-trisphosphate dependent Rac exchange factor 1	0.340245	4.98582	5.67131	0.0378221	0.333042
ENSG00000155189	55326	AGPAT5	1-acylglycerol-3-phosphate O-acyltransferase 5	-0.228258	4.84584	5.66329	0.0379323	0.333503
ENSG00000164038	133308	SLC9B2	solute carrier family 9 member B2	0.372745	2.58478	5.66222	0.0379475	0.333503
ENSG00000155506	23367	LARP1	La ribonucleoprotein 1, translational regulator	0.180176	7.93651	5.66209	0.0379488	0.333503
ENSG00000113593	23398	PPWD1	peptidylprolyl isomerase domain and WD repeat containing 1	0.222008	4.58926	5.66158	0.0379558	0.333503
ENSG00000136068	2317	FLNB	filamin B	-0.195829	11.4634	5.65818	0.0380027	0.333737
ENSG00000181619	64582	GPR135	G protein-coupled receptor 135	-1.18965	-1.36462	5.67154	0.0380316	0.333744
ENSG00000062194	65056	GPBP1	GC-rich promoter binding protein 1	0.183717	7.03357	5.65427	0.0380566	0.333744
ENSG00000234782	NA	NA	NA	-0.649844	0.441921	5.65428	0.0380644	0.333744
ENSG00000275023	4302	MLLT6	MLLT6, PHD finger containing	0.206924	5.50172	5.64916	0.0381273	0.333832
ENSG00000183722	10186	LHFPL6	LHFPL tetraspan subfamily member 6	-0.221895	6.85506	5.64904	0.038129	0.333832
ENSG00000271425	100132406	NBPF10	NBPF member 10	0.35729	3.92084	5.64858	0.0381354	0.333832
ENSG00000146373	154214	RNF217	ring finger protein 217	-0.233746	5.99776	5.64558	0.0381769	0.333949
ENSG00000185664	6490	PMEL	premelanosome protein	-0.375315	3.64733	5.64469	0.0381894	0.333949
ENSG00000166900	6809	STX3	syntaxin 3	0.22602	5.47106	5.63852	0.0382751	0.334305
ENSG00000167447	55181	SMG8	SMG8 nonsense mediated mRNA decay factor	0.221811	5.15979	5.6357	0.0383142	0.334305
ENSG00000131002	NA	NA	NA	0.845344	-0.298361	5.63579	0.0383427	0.334305
ENSG00000182372	2055	CLN8	CLN8 transmembrane ER and ERGIC protein	-0.275701	3.70227	5.63362	0.0383434	0.334305
ENSG00000102452	259232	NALCN	sodium leak channel, non-selective	0.973552	-0.320526	5.64008	0.0383468	0.334305
ENSG00000175390	8665	EIF3F	eukaryotic translation initiation factor 3 subunit F	-0.166002	7.32169	5.63298	0.0383522	0.334305
ENSG00000121073	10237	SLC35B1	solute carrier family 35 member B1	0.241767	5.26356	5.6314	0.0383742	0.33432
ENSG00000169504	25932	CLIC4	chloride intracellular channel 4	0.202806	9.77945	5.62224	0.0385023	0.335258
ENSG00000058262	29927	SEC61A1	SEC61 translocon subunit alpha 1	0.237648	8.4206	5.62019	0.0385311	0.335311
ENSG00000205181	149837	LINC00654	long intergenic non-protein coding RNA 654	0.949847	-0.298221	5.62185	0.0385492	0.335311
ENSG00000260917	103344931	LOC103344931	uncharacterized LOC103344931	-0.55466	1.98327	5.6136	0.0386246	0.335746
ENSG00000288767	107984551	LOC107984551	uncharacterized LOC107984551	1.42486	-1.44985	5.5654	0.0386566	0.335746
ENSG00000168924	3954	LETM1	leucine zipper and EF-hand containing transmembrane protein 1	0.207775	5.19745	5.61098	0.0386605	0.335746
ENSG00000227051	56967	C14orf132	chromosome 14 open reading frame 132	-0.938431	2.04314	5.60732	0.0387133	0.33584
ENSG00000138594	29766	TMOD3	tropomodulin 3	-0.20955	7.8013	5.60586	0.0387328	0.33584
ENSG00000182985	23705	CADM1	cell adhesion molecule 1	-0.685638	2.68721	5.60473	0.0387493	0.33584
ENSG00000197763	114112	TXNRD3	thioredoxin reductase 3	0.438526	2.35679	5.60275	0.0387772	0.33584
ENSG00000104331	54928	BPNT2	3'(2'), 5'-bisphosphate nucleotidase 2	-0.184826	7.02856	5.60269	0.0387776	0.33584
ENSG00000119041	9330	GTF3C3	general transcription factor IIIC subunit 3	0.198479	5.61404	5.60152	0.038794	0.33584
ENSG00000138030	3795	KHK	ketohexokinase	0.591247	2.64925	5.59516	0.0388854	0.336332
ENSG00000101146	8480	RAE1	ribonucleic acid export 1	0.18492	5.25113	5.59331	0.0389105	0.336332
ENSG00000148175	2040	STOM	stomatin	0.244128	7.29876	5.59257	0.0389209	0.336332
ENSG00000107521	3257	HPS1	HPS1 biogenesis of lysosomal organelles complex 3 subunit 1	-0.309476	2.83163	5.59147	0.0389369	0.336332
ENSG00000177455	930	CD19	CD19 molecule	1.08113	-1.58259	5.57124	0.0389532	0.336332
ENSG00000164081	51368	TEX264	testis expressed 264, ER-phagy receptor	0.345876	4.35385	5.5875	0.0389931	0.336473
ENSG00000196182	83931	STK40	serine/threonine kinase 40	0.330452	5.78186	5.58627	0.0390105	0.336473
ENSG00000169908	4071	TM4SF1	transmembrane 4 L six family member 1	2.00006	-1.8412	5.35121	0.039081	0.336754
ENSG00000198467	7169	TPM2	tropomyosin 2	0.366499	5.38675	5.58111	0.039084	0.336754
ENSG00000154640	10950	BTG3	BTG anti-proliferation factor 3	0.250211	5.47719	5.57786	0.0391304	0.336977
ENSG00000102098	10389	SCML2	Scm polycomb group protein like 2	0.43065	1.77132	5.57202	0.0392154	0.337532
ENSG00000100316	6122	RPL3	ribosomal protein L3	-0.181019	9.96752	5.56716	0.0392838	0.337943
ENSG00000141971	93343	MVB12A	multivesicular body subunit 12A	-0.249802	4.15323	5.56425	0.0393256	0.338126
ENSG00000167701	2875	GPT	glutamic--pyruvic transaminase	0.79718	-0.448007	5.56511	0.0393758	0.338214
ENSG00000229111	100873965	MED4-AS1	MED4 antisense RNA 1	-0.80901	-0.113011	5.56134	0.0393907	0.338214
ENSG00000109576	51166	AADAT	aminoadipate aminotransferase	-0.324814	4.4239	5.55872	0.0394053	0.338214
ENSG00000067141	4756	NEO1	neogenin 1	0.335985	3.98392	5.55742	0.039424	0.338214
ENSG00000091039	114882	OSBPL8	oxysterol binding protein like 8	-0.200874	6.43747	5.55532	0.0394542	0.338214
ENSG00000119899	26503	SLC17A5	solute carrier family 17 member 5	-0.204592	6.38657	5.55471	0.039463	0.338214
ENSG00000169764	7360	UGP2	UDP-glucose pyrophosphorylase 2	-0.199386	9.14909	5.55354	0.03948	0.338214
ENSG00000175197	1649	DDIT3	DNA damage inducible transcript 3	0.373154	2.02906	5.55093	0.0395186	0.338252
ENSG00000253636	NA	NA	NA	-0.940174	-1.04965	5.55882	0.0395437	0.338252
ENSG00000163956	4043	LRPAP1	LDL receptor related protein associated protein 1	-0.3715	7.3705	5.5478	0.0395631	0.338252
ENSG00000188013	NA	NA	NA	-0.635234	-0.10317	5.54872	0.0395667	0.338252
ENSG00000210151	113219467	MIR12136	microRNA 12136	-1.01257	0.526661	5.54436	0.039623	0.338338
ENSG00000104998	9466	IL27RA	interleukin 27 receptor subunit alpha	-0.468346	2.09207	5.54246	0.0396413	0.338338
ENSG00000141456	27043	PELP1	proline, glutamate and leucine rich protein 1	0.19744	5.8274	5.54131	0.0396572	0.338338
ENSG00000173210	22885	ABLIM3	actin binding LIM protein family member 3	-0.318301	3.47251	5.5412	0.0396591	0.338338
ENSG00000230532	NA	NA	NA	-0.78605	-0.418979	5.54182	0.0396882	0.33841
ENSG00000033627	535	ATP6V0A1	ATPase H+ transporting V0 subunit a1	0.232474	5.36408	5.53624	0.0397309	0.338429
ENSG00000189184	54510	PCDH18	protocadherin 18	1.07421	-1.3563	5.54269	0.0397331	0.338429
ENSG00000183023	6546	SLC8A1	solute carrier family 8 member A1	0.394231	1.85597	5.53383	0.0397671	0.338429
ENSG00000159217	10642	IGF2BP1	insulin like growth factor 2 mRNA binding protein 1	-0.164855	8.57708	5.53337	0.0397728	0.338429
ENSG00000174529	388730	TMEM81	transmembrane protein 81	-0.685376	-0.495933	5.53671	0.039821	0.338664
ENSG00000120053	2805	GOT1	glutamic-oxaloacetic transaminase 1	0.209814	4.47677	5.52692	0.0398669	0.338879
ENSG00000139324	160418	TMTC3	transmembrane O-mannosyltransferase targeting cadherins 3	-0.215705	6.48884	5.52245	0.0399324	0.339046
ENSG00000148672	2746	GLUD1	glutamate dehydrogenase 1	0.193432	7.58537	5.51988	0.0399701	0.339046
ENSG00000188636	84247	RTL6	retrotransposon Gag like 6	-0.29992	4.29402	5.5186	0.0399888	0.339046
ENSG00000113163	10087	CERT1	ceramide transporter 1	-0.198515	5.3639	5.51741	0.0400063	0.339046
ENSG00000185875	79896	THNSL1	threonine synthase like 1	0.353271	2.1128	5.51707	0.040012	0.339046
ENSG00000154493	118611	C10orf90	chromosome 10 open reading frame 90	1.22433	-1.34651	5.52732	0.0400185	0.339046
ENSG00000120669	54937	SOHLH2	spermatogenesis and oogenesis specific basic helix-loop-helix 2	0.377852	2.75147	5.51576	0.040031	0.339046
ENSG00000157036	9941	EXOG	exo/endonuclease G	0.436191	1.14127	5.51467	0.0400545	0.33907
ENSG00000120451	399979	SNX19	sorting nexin 19	0.235693	5.49933	5.50437	0.0401983	0.340011
ENSG00000169180	23214	XPO6	exportin 6	0.272021	6.80571	5.50319	0.0402157	0.340011
ENSG00000235106	266655	BRD3OS	BRD3 opposite strand	-0.269471	3.41638	5.50162	0.0402392	0.340011
ENSG00000174233	112	ADCY6	adenylate cyclase 6	0.291677	5.09423	5.50099	0.0402484	0.340011
ENSG00000170899	2941	GSTA4	glutathione S-transferase alpha 4	0.237238	5.76099	5.49886	0.0402799	0.340102
ENSG00000271601	128077	LIX1L	limb and CNS expressed 1 like	-0.240477	3.70701	5.4962	0.0403194	0.340234
ENSG00000011275	54476	RNF216	ring finger protein 216	0.190955	5.40528	5.49404	0.0403513	0.340234
ENSG00000122550	55975	KLHL7	kelch like family member 7	-0.228763	4.71535	5.49361	0.0403577	0.340234
ENSG00000183671	2825	CMKLR2	chemerin chemokine-like receptor 2	0.531525	5.95287	5.49113	0.0403944	0.34037
ENSG00000174564	53833	IL20RB	interleukin 20 receptor subunit beta	0.281942	3.70451	5.48832	0.0404364	0.340549
ENSG00000077782	2260	FGFR1	fibroblast growth factor receptor 1	0.20044	7.80449	5.48148	0.0405382	0.341065
ENSG00000156711	5603	MAPK13	mitogen-activated protein kinase 13	-0.43414	4.33625	5.48046	0.0405534	0.341065
ENSG00000168026	199223	TTC21A	tetratricopeptide repeat domain 21A	-0.668319	0.310226	5.48074	0.0405599	0.341065
ENSG00000278156	641467	TSC22D1-AS1	TSC22D1 antisense RNA 1	-0.856547	-0.286505	5.47655	0.0406518	0.341662
ENSG00000185532	5592	PRKG1	protein kinase cGMP-dependent 1	0.312286	3.18011	5.47094	0.0406961	0.341713
ENSG00000278948	NA	NA	NA	-0.236101	4.07228	5.46959	0.0407161	0.341713
ENSG00000196428	9819	TSC22D2	TSC22 domain family member 2	-0.178563	6.32318	5.4676	0.0407459	0.341713
ENSG00000103522	50615	IL21R	interleukin 21 receptor	1.71276	-2.37119	5.20856	0.0407745	0.341713
ENSG00000147573	84675	TRIM55	tripartite motif containing 55	1.12679	-0.941909	5.45951	0.0407905	0.341713
ENSG00000233124	103625683	LINC00456	long intergenic non-protein coding RNA 456	0.248651	4.07088	5.46319	0.0408124	0.341713
ENSG00000086065	51510	CHMP5	charged multivesicular body protein 5	0.182077	6.11517	5.4621	0.0408286	0.341713
ENSG00000080819	1371	CPOX	coproporphyrinogen oxidase	-0.225398	5.03887	5.46199	0.0408303	0.341713
ENSG00000198744	107075270	MTCO3P12	MT-CO3 pseudogene 12	-0.980346	0.0733375	5.46243	0.040845	0.341713
ENSG00000229589	100128640	ACVR2B-AS1	ACVR2B antisense RNA 1	-0.546948	1.15667	5.45798	0.0408937	0.341926
ENSG00000197969	23230	VPS13A	vacuolar protein sorting 13 homolog A	-0.251923	5.67005	5.45624	0.040917	0.341926
ENSG00000100802	60686	C14orf93	chromosome 14 open reading frame 93	0.314302	2.82643	5.455	0.0409361	0.341926
ENSG00000183421	54101	RIPK4	receptor interacting serine/threonine kinase 4	-0.308735	4.25064	5.45184	0.0409836	0.341926
ENSG00000117595	3664	IRF6	interferon regulatory factor 6	-0.265229	5.57042	5.45163	0.0409866	0.341926
ENSG00000137968	204962	SLC44A5	solute carrier family 44 member 5	-0.270314	4.57267	5.45106	0.0409953	0.341926
ENSG00000107738	64115	VSIR	V-set immunoregulatory receptor	0.315659	7.854	5.44516	0.0410846	0.342472
ENSG00000203721	554279	LINC00862	long intergenic non-protein coding RNA 862	0.881784	-0.427053	5.37204	0.0411024	0.342472
ENSG00000169567	3094	HINT1	histidine triad nucleotide binding protein 1	0.255245	7.86577	5.44157	0.0411392	0.342581
ENSG00000087269	8602	NOP14	NOP14 nucleolar protein	0.208078	5.99118	5.44038	0.0411573	0.342581
ENSG00000266389	NA	NA	NA	0.923192	-1.41559	5.45178	0.0412268	0.342986
ENSG00000198105	57209	ZNF248	zinc finger protein 248	-0.300387	2.89164	5.43436	0.0412492	0.342999
ENSG00000133135	79589	RNF128	ring finger protein 128	0.475155	1.60817	5.43068	0.0413067	0.343303
ENSG00000277142	NA	NA	NA	-1.02214	-1.81969	5.4409	0.0413378	0.343388
ENSG00000007341	54879	ST7L	suppression of tumorigenicity 7 like	0.325003	3.28109	5.42561	0.0413828	0.343429
ENSG00000181195	5179	PENK	proenkephalin	1.47675	-2.18221	5.2217	0.0413845	0.343429
ENSG00000087842	8544	PIR	pirin	0.252974	3.55169	5.42354	0.0414144	0.343503
ENSG00000088340	80307	FER1L4	fer-1 like family member 4 (pseudogene)	-0.536805	2.63384	5.4212	0.0414508	0.343632
ENSG00000101752	57534	MIB1	MIB E3 ubiquitin protein ligase 1	-0.19856	6.71099	5.41749	0.041507	0.343924
ENSG00000175066	256356	GK5	glycerol kinase 5	-0.220741	4.87828	5.41594	0.0415309	0.343948
ENSG00000109475	6164	RPL34	ribosomal protein L34	-0.162338	8.01021	5.40657	0.0416751	0.344969
ENSG00000198691	24	ABCA4	ATP binding cassette subfamily A member 4	-0.737896	1.46416	5.40435	0.0417116	0.345097
ENSG00000101276	113278	SLC52A3	solute carrier family 52 member 3	0.423267	3.92573	5.40263	0.0417361	0.345126
ENSG00000154734	9510	ADAMTS1	ADAM metallopeptidase with thrombospondin type 1 motif 1	0.179526	10.3174	5.40035	0.0417713	0.345244
ENSG00000124209	57403	RAB22A	RAB22A, member RAS oncogene family	-0.201936	5.63415	5.39834	0.0418024	0.34532
ENSG00000139055	121506	ERP27	endoplasmic reticulum protein 27	-0.378586	2.62312	5.39708	0.0418225	0.34532
ENSG00000145220	55646	LYAR	Ly1 antibody reactive	0.223635	4.44348	5.39522	0.0418508	0.345342
ENSG00000125485	64794	DDX31	DEAD-box helicase 31	0.232873	3.89108	5.3931	0.0418837	0.345342
ENSG00000196417	91661	ZNF765	zinc finger protein 765	-0.260117	4.46512	5.39281	0.0418883	0.345342
ENSG00000146858	92092	ZC3HAV1L	zinc finger CCCH-type containing, antiviral 1 like	-0.306285	2.61034	5.38004	0.0420876	0.346811
ENSG00000123992	23549	DNPEP	aspartyl aminopeptidase	0.232601	5.07277	5.37342	0.0421907	0.347477
ENSG00000254911	619383	SCARNA9	small Cajal body-specific RNA 9	-0.721043	-0.499044	5.37487	0.0422107	0.347477
ENSG00000143412	8416	ANXA9	annexin A9	-0.590458	0.405638	5.36415	0.0423452	0.348342
ENSG00000198517	7975	MAFK	MAF bZIP transcription factor K	0.288361	5.26374	5.36211	0.0423683	0.348342
ENSG00000131746	84951	TNS4	tensin 4	1.22797	-0.195493	5.36535	0.0423794	0.348342
[truncated: 14,432 more rows]

## Sheet: TNFAvsCTRL
Ensemble_GENEID	Entrez_GENEID	SYMBOL	GENENAME	logFC	logCPM	F	PValue	FDR
ENSG00000008517	9235	IL32	interleukin 32	1.14525	6.19873	134.079	3.09174e-07	0.00508004
ENSG00000244476	405754	ERVFRD-1	endogenous retrovirus group FRD member 1, envelope	0.920927	5.58139	94.6906	1.61601e-06	0.00818675
ENSG00000125968	3397	ID1	inhibitor of DNA binding 1	-1.33945	4.61063	88.8721	2.17373e-06	0.00818675
ENSG00000111331	4940	OAS3	2'-5'-oligoadenylate synthetase 3	0.862787	8.54812	88.2182	2.24975e-06	0.00818675
ENSG00000119917	3437	IFIT3	interferon induced protein with tetratricopeptide repeats 3	1.26516	6.61861	86.1873	2.50723e-06	0.00818675
ENSG00000185745	3434	IFIT1	interferon induced protein with tetratricopeptide repeats 1	1.15067	7.18877	82.9796	2.9895e-06	0.00818675
ENSG00000177409	219285	SAMD9L	sterile alpha motif domain containing 9 like	1.55148	3.53207	72.0828	5.71148e-06	0.0134065
ENSG00000157601	4599	MX1	MX dynamin like GTPase 1	1.02285	8.50129	67.2468	7.82645e-06	0.0160746
ENSG00000165949	3429	IFI27	interferon alpha inducible protein 27	1.59845	7.64965	60.8765	1.22424e-05	0.0214758
ENSG00000111335	4939	OAS2	2'-5'-oligoadenylate synthetase 2	1.64628	7.71072	59.9903	1.30703e-05	0.0214758
ENSG00000132530	54739	XAF1	XIAP associated factor 1	1.49929	6.17559	58.633	1.44722e-05	0.0216175
ENSG00000089127	4938	OAS1	2'-5'-oligoadenylate synthetase 1	1.06238	6.50079	53.1545	2.23138e-05	0.0305532
ENSG00000115267	64135	IFIH1	interferon induced with helicase C domain 1	0.655192	7.08237	51.5742	2.54622e-05	0.0321823
ENSG00000232810	7124	TNF	tumor necrosis factor	0.970687	3.69365	49.0172	3.17624e-05	0.0361197
ENSG00000185885	8519	IFITM1	interferon induced transmembrane protein 1	0.785224	6.70971	48.5941	3.29739e-05	0.0361197
ENSG00000134326	129607	CMPK2	cytidine/uridine monophosphate kinase 2	0.799988	4.78167	47.7505	3.55646e-05	0.0365226
ENSG00000137628	55601	DDX60	DExD/H-box helicase 60	0.561769	7.37175	46.8034	3.87661e-05	0.0366298
ENSG00000130707	445	ASS1	argininosuccinate synthase 1	0.825225	3.61505	46.4292	4.01276e-05	0.0366298
ENSG00000117228	2633	GBP1	guanylate binding protein 1	0.686959	6.37503	43.2429	5.43422e-05	0.0468753
ENSG00000175414	285598	ARL10	ARF like GTPase 10	-0.811351	2.85335	42.5148	5.83988e-05	0.0468753
ENSG00000088882	56265	CPXM1	carboxypeptidase X, M14 family member 1	1.41973	4.1053	42.2578	5.991e-05	0.0468753
ENSG00000123243	80760	ITIH5	inter-alpha-trypsin inhibitor heavy chain 5	-0.512075	7.39642	41.3823	6.54346e-05	0.0488707
ENSG00000106366	5054	SERPINE1	serpin family E member 1	0.562836	8.72359	39.5845	7.88192e-05	0.0563078
ENSG00000205413	54809	SAMD9	sterile alpha motif domain containing 9	0.821562	5.73677	35.9513	0.000117354	0.0803432
ENSG00000156587	9246	UBE2L6	ubiquitin conjugating enzyme E2 L6	0.772133	5.99251	35.2674	0.000126938	0.0834284
ENSG00000059378	64761	PARP12	poly(ADP-ribose) polymerase family member 12	0.56486	6.14425	32.8822	0.00016856	0.106524
ENSG00000138496	83666	PARP9	poly(ADP-ribose) polymerase family member 9	0.6757	7.0869	32.4623	0.000177486	0.10801
ENSG00000110436	6506	SLC1A2	solute carrier family 1 member 2	0.852329	3.45361	31.3847	0.000203123	0.117395
ENSG00000100342	8542	APOL1	apolipoprotein L1	0.496705	5.55161	31.2277	0.000207196	0.117395
ENSG00000171303	3777	KCNK3	potassium two pore domain channel subfamily K member 3	1.22264	1.08358	30.0517	0.000242626	0.132886
ENSG00000108242	1562	CYP2C18	cytochrome P450 family 2 subfamily C member 18	0.917125	2.12939	29.4044	0.000263102	0.135871
ENSG00000230337	105376736	EXOSC10-AS1	EXOSC10 antisense RNA 1	2.58785	-1.85259	25.8965	0.00026474	0.135871
ENSG00000234745	3106	HLA-B	major histocompatibility complex, class I, B	0.535236	6.67002	29.1213	0.000272883	0.135871
ENSG00000126709	2537	IFI6	interferon alpha inducible protein 6	0.534916	8.80231	28.822	0.000284121	0.137306
ENSG00000101347	25939	SAMHD1	SAM and HD domain containing deoxynucleoside triphosphate triphosphohydrolase 1	0.483357	6.1948	28.2522	0.000307084	0.144163
ENSG00000133106	94240	EPSTI1	epithelial stromal interaction 1	0.761323	6.24689	28.0475	0.000315871	0.144169
ENSG00000137869	1588	CYP19A1	cytochrome P450 family 19 subfamily A member 1	0.743343	8.12124	27.3757	0.0003469	0.150855
ENSG00000134013	4017	LOXL2	lysyl oxidase like 2	-0.660801	5.106	27.3353	0.000348882	0.150855
ENSG00000120211	3641	INSL4	insulin like 4	0.870025	4.27852	26.5792	0.000388555	0.163701
ENSG00000124731	54210	TREM1	triggering receptor expressed on myeloid cells 1	0.831081	2.3764	25.6009	0.000448241	0.177764
ENSG00000135604	8676	STX11	syntaxin 11	1.41563	0.757253	25.658	0.000448847	0.177764
ENSG00000152778	24138	IFIT5	interferon induced protein with tetratricopeptide repeats 5	0.592934	5.57901	25.508	0.00045439	0.177764
ENSG00000100906	4792	NFKBIA	NFKB inhibitor alpha	0.48513	7.20843	24.9969	0.000490467	0.180718
ENSG00000154930	84532	ACSS1	acyl-CoA synthetase short chain family member 1	1.12459	1.2683	24.9796	0.000493181	0.180718
ENSG00000145730	5066	PAM	peptidylglycine alpha-amidating monooxygenase	-0.429102	7.47621	24.9368	0.000494937	0.180718
ENSG00000095637	10580	SORBS1	sorbin and SH3 domain containing 1	0.834864	5.11141	24.7856	0.000506395	0.180882
ENSG00000187621	124903372	LOC124903372	uncharacterized LOC124903372	0.754369	4.98757	24.3728	0.000539292	0.181151
ENSG00000260034	100506655	LCMT1-AS2	LCMT1 antisense RNA 2	0.87211	5.78598	24.181	0.000555447	0.181151
ENSG00000188313	5359	PLSCR1	phospholipid scramblase 1	0.478717	7.37919	24.1202	0.000560692	0.181151
ENSG00000170373	1469	CST1	cystatin SN	0.866863	3.07975	24.0994	0.000562542	0.181151
ENSG00000263528	9641	IKBKE	inhibitor of nuclear factor kappa B kinase subunit epsilon	0.702726	3.12062	24.0861	0.000563685	0.181151
ENSG00000196684	84941	HSH2D	hematopoietic SH2 domain containing	0.849046	3.44695	23.9772	0.000573298	0.181151
ENSG00000135111	6926	TBX3	T-box transcription factor 3	0.719968	6.10903	23.6304	0.000605149	0.187608
ENSG00000067066	6672	SP100	SP100 nuclear antigen	0.388103	6.60809	23.4488	0.000622703	0.189475
ENSG00000184979	11274	USP18	ubiquitin specific peptidase 18	0.698808	3.98204	23.1916	0.000648631	0.191323
ENSG00000118515	6446	SGK1	serum/glucocorticoid regulated kinase 1	0.487282	6.74956	23.1582	0.000652065	0.191323
ENSG00000147100	6567	SLC16A2	solute carrier family 16 member 2	-1.04779	1.37483	22.8163	0.000689005	0.197829
ENSG00000134321	91543	RSAD2	radical S-adenosyl methionine domain containing 2	1.20597	4.34736	22.6517	0.000707374	0.197829
ENSG00000110446	51296	SLC15A3	solute carrier family 15 member 3	0.77484	6.16895	22.5432	0.000719862	0.197829
ENSG00000181381	91351	DDX60L	DExD/H-box 60 like	0.490459	7.08639	22.5215	0.000722399	0.197829
ENSG00000119922	3433	IFIT2	interferon induced protein with tetratricopeptide repeats 2	1.06088	4.1234	22.3452	0.000743503	0.20027
ENSG00000123240	10133	OPTN	optineurin	0.393941	6.15125	22.0783	0.000776758	0.205853
ENSG00000178685	84875	PARP10	poly(ADP-ribose) polymerase family member 10	0.710055	4.25993	21.8472	0.00080705	0.205916
ENSG00000127954	79689	STEAP4	STEAP4 metalloreductase	1.26438	1.26364	21.7485	0.00082243	0.205916
ENSG00000153071	1601	DAB2	DAB adaptor protein 2	0.512533	7.84065	21.7325	0.000822587	0.205916
ENSG00000135899	3431	SP110	SP110 nuclear body protein	0.447856	6.1005	21.6995	0.000827122	0.205916
ENSG00000117020	10000	AKT3	AKT serine/threonine kinase 3	-0.385891	5.79605	21.5604	0.000846601	0.207619
ENSG00000150048	51267	CLEC1A	C-type lectin domain family 1 member A	0.36776	5.63814	21.4551	0.000861699	0.208214
ENSG00000108771	79132	DHX58	DExH-box helicase 58	0.839696	3.17657	21.1685	0.000904535	0.213807
ENSG00000183486	4600	MX2	MX dynamin like GTPase 2	1.13999	3.92728	21.1276	0.000910867	0.213807
ENSG00000142089	10410	IFITM3	interferon induced transmembrane protein 3	0.58327	8.75174	20.9931	0.000931908	0.214547
ENSG00000163840	151636	DTX3L	deltex E3 ubiquitin ligase 3L	0.436559	7.18639	20.9417	0.000940134	0.214547
ENSG00000138449	30061	SLC40A1	solute carrier family 40 member 1	0.542487	7.50478	20.3591	0.00103974	0.231502
ENSG00000099953	4320	MMP11	matrix metallopeptidase 11	-0.938239	3.46629	20.3435	0.00104261	0.231502
ENSG00000138642	55008	HERC6	HECT and RLD domain containing E3 ubiquitin protein ligase family member 6	0.723645	3.95284	19.9868	0.00111007	0.237813
ENSG00000176076	23630	KCNE5	potassium voltage-gated channel subfamily E regulatory subunit 5	0.854445	1.22745	19.9639	0.00111559	0.237813
ENSG00000196470	6477	SIAH1	siah E3 ubiquitin protein ligase 1	0.410438	5.4501	19.9173	0.00112378	0.237813
ENSG00000112195	79865	TREML2	triggering receptor expressed on myeloid cells like 2	0.913063	4.97302	19.84	0.00113931	0.237813
ENSG00000169550	143662	MUC15	mucin 15, cell surface associated	0.561825	7.03005	19.8198	0.0011434	0.237813
ENSG00000105048	7138	TNNT1	troponin T1, slow skeletal type	-0.607818	3.04569	19.6644	0.00117559	0.241451
ENSG00000231811	101927888	LOC101927888	uncharacterized LOC101927888	0.846268	2.73756	19.5373	0.00120287	0.244004
ENSG00000118503	7128	TNFAIP3	TNF alpha induced protein 3	0.382887	8.62614	19.3854	0.00123598	0.247663
ENSG00000271856	101929623	LINC01215	long intergenic non-protein coding RNA 1215	1.91459	-1.64051	18.2827	0.00128919	0.252433
ENSG00000023171	57476	GRAMD1B	GRAM domain containing 1B	-0.374788	5.32673	19.1184	0.00129734	0.252433
ENSG00000168062	116071	BATF2	basic leucine zipper ATF-like transcription factor 2	1.14624	2.04961	18.9897	0.00132902	0.252433
ENSG00000261371	5175	PECAM1	platelet and endothelial cell adhesion molecule 1	-0.507345	5.57435	18.9744	0.00133196	0.252433
ENSG00000130813	55337	SHFL	shiftless antiviral inhibitor of ribosomal frameshifting	0.621098	3.04796	18.7874	0.00137867	0.252433
ENSG00000163565	3428	IFI16	interferon gamma inducible protein 16	0.867849	4.23801	18.7487	0.00138848	0.252433
ENSG00000165272	360	AQP3	aquaporin 3 (Gill blood group)	0.644895	3.80464	18.6456	0.00141525	0.252433
ENSG00000104818	114336	CGB2	chorionic gonadotropin subunit beta 2	1.02836	0.628762	18.602	0.0014287	0.252433
ENSG00000196407	284486	THEM5	thioesterase superfamily member 5	1.17439	1.93192	18.5793	0.0014336	0.252433
ENSG00000115919	8942	KYNU	kynureninase	0.679994	3.70648	18.5277	0.0014466	0.252433
ENSG00000170915	85315	PAQR8	progestin and adipoQ receptor family member 8	-0.630279	3.41109	18.4936	0.00145584	0.252433
ENSG00000160179	9619	ABCG1	ATP binding cassette subfamily G member 1	0.546058	3.58425	18.4498	0.00146779	0.252433
ENSG00000139192	55080	TAPBPL	TAP binding protein like	0.685622	2.45926	18.4475	0.00146847	0.252433
ENSG00000165124	79987	SVEP1	sushi, von Willebrand factor type A, EGF and pentraxin domain containing 1	0.825884	3.76145	18.3886	0.00148469	0.252433
ENSG00000139266	92979	MARCHF9	membrane associated ring-CH-type finger 9	-0.803928	1.62089	18.3694	0.00149023	0.252433
ENSG00000077150	4791	NFKB2	nuclear factor kappa B subunit 2	0.330019	5.61063	18.3089	0.00150701	0.25267
ENSG00000102290	27328	PCDH11X	protocadherin 11 X-linked	1.22708	0.00381548	18.1122	0.00158003	0.260084
ENSG00000171476	84525	HOPX	HOP homeobox	0.85593	4.55476	18.0395	0.00158566	0.260084
ENSG00000095585	29760	BLNK	B cell linker	0.594645	3.94154	17.9963	0.00159871	0.260084
ENSG00000280109	191585	PLAC4	placenta enriched 4	0.753127	6.24367	17.714	0.00168727	0.269457
ENSG00000204264	5696	PSMB8	proteasome 20S subunit beta 8	0.563749	3.3625	17.6247	0.00171654	0.269457
ENSG00000225756	138948	DBH-AS1	DBH antisense RNA 1	2.01255	-1.4119	16.3888	0.00171837	0.269457
ENSG00000116701	4688	NCF2	neutrophil cytosolic factor 2	1.55285	-1.22381	16.3837	0.00172193	0.269457
ENSG00000187608	9636	ISG15	ISG15 ubiquitin like modifier	0.765056	5.98521	17.5381	0.00174542	0.270102
ENSG00000249861	148003	LGALS16	galectin 16	0.81702	4.53017	17.4715	0.00176811	0.270102
ENSG00000072422	9886	RHOBTB1	Rho related BTB domain containing 1	0.684948	4.40974	17.4504	0.00177536	0.270102
ENSG00000161011	8878	SQSTM1	sequestosome 1	0.454693	8.3438	17.3241	0.00181948	0.272425
ENSG00000185245	2811	GP1BA	glycoprotein Ib platelet subunit alpha	1.24035	0.451914	17.3239	0.0018238	0.272425
ENSG00000069020	375449	MAST4	microtubule associated serine/threonine kinase family member 4	0.40366	5.32329	17.0374	0.00192467	0.282383
ENSG00000214975	NA	NA	NA	3.27731	0.891088	15.8609	0.00193459	0.282383
ENSG00000138193	51196	PLCE1	phospholipase C epsilon 1	-0.338314	5.90502	16.9919	0.00194202	0.282383
ENSG00000267943	NA	NA	NA	0.459389	5.80227	16.8683	0.00199014	0.286841
ENSG00000133131	79710	MORC4	MORC family CW-type zinc finger 4	0.321191	6.83584	16.6446	0.00208086	0.295689
ENSG00000167703	124935	SLC43A2	solute carrier family 43 member 2	0.581157	6.84489	16.6286	0.00208751	0.295689
ENSG00000176387	3291	HSD11B2	hydroxysteroid 11-beta dehydrogenase 2	0.966558	3.29345	16.4958	0.00214413	0.301113
ENSG00000002549	51056	LAP3	leucine aminopeptidase 3	0.368768	5.97986	16.3131	0.0022246	0.308736
ENSG00000197355	91373	UAP1L1	UDP-N-acetylglucosamine pyrophosphorylase 1 like 1	-0.800768	1.76007	16.2887	0.00223599	0.308736
ENSG00000136514	64108	RTP4	receptor transporter protein 4	1.68758	0.399903	16.1769	0.00227155	0.311032
ENSG00000169992	57555	NLGN2	neuroligin 2	-0.48506	3.5656	16.1363	0.00230618	0.313164
ENSG00000279923	NA	NA	NA	2.23853	-2.15854	14.8342	0.00232656	0.313342
ENSG00000140465	1543	CYP1A1	cytochrome P450 family 1 subfamily A member 1	0.965913	2.63698	16.0263	0.00235882	0.313922
ENSG00000269526	147664	ERVV-1	endogenous retrovirus group V member 1, envelope	0.435047	5.34614	15.9562	0.00239291	0.313922
ENSG00000101493	9658	ZNF516	zinc finger protein 516	-1.02568	0.642199	15.9419	0.00240162	0.313922
ENSG00000262587	NA	NA	NA	1.55186	-1.1382	15.8382	0.00241884	0.313922
ENSG00000107331	20	ABCA2	ATP binding cassette subfamily A member 2	-0.551803	4.40349	15.8668	0.00243742	0.313922
ENSG00000146281	135293	PM20D2	peptidase M20 domain containing 2	-0.451255	4.22731	15.8507	0.0024455	0.313922
ENSG00000070190	27071	DAPP1	dual adaptor of phosphotyrosine and 3-phosphoinositides 1	0.425225	5.64277	15.7845	0.00247925	0.315787
ENSG00000106976	1759	DNM1	dynamin 1	-2.35366	-2.24361	13.9622	0.00263954	0.333617
ENSG00000133477	113828	FAM83F	family with sequence similarity 83 member F	1.00998	3.94189	15.3646	0.00270682	0.339509
ENSG00000090339	3383	ICAM1	intercellular adhesion molecule 1	0.432838	5.11332	15.1139	0.00285449	0.355319
ENSG00000227855	NA	NA	NA	-1.50115	-1.4643	14.8331	0.00303379	0.372242
ENSG00000117318	3399	ID3	inhibitor of DNA binding 3	-0.616082	5.74234	14.8151	0.00304342	0.372242
ENSG00000111405	8909	ENDOU	endonuclease, poly(U) specific	0.738106	3.66546	14.7815	0.00306576	0.372242
ENSG00000259771	NA	NA	NA	1.75013	-1.8964	13.2126	0.00309265	0.372242
ENSG00000151229	114134	SLC2A13	solute carrier family 2 member 13	-0.397818	3.90435	14.7178	0.00310817	0.372242
ENSG00000173868	162466	PHOSPHO1	phosphoethanolamine/phosphocholine phosphatase 1	0.816449	3.48403	14.6911	0.00312637	0.372242
ENSG00000135346	1081	CGA	glycoprotein hormones, alpha polypeptide	0.487156	11.1741	14.6322	0.00316648	0.374305
ENSG00000109466	11275	KLHL2	kelch like family member 2	-0.339818	4.77745	14.3085	0.00339928	0.393283
ENSG00000145901	10318	TNIP1	TNFAIP3 interacting protein 1	0.350771	5.52773	14.3026	0.00340364	0.393283
ENSG00000124701	10930	APOBEC2	apolipoprotein B mRNA editing enzyme catalytic subunit 2	0.570967	2.80882	14.3004	0.00340545	0.393283
ENSG00000100276	10633	RASL10A	RAS like family 10 member A	-1.76346	-1.48675	13.5914	0.00342277	0.393283
ENSG00000135318	4907	NT5E	5'-nucleotidase ecto	1.05862	3.75457	14.1467	0.00352333	0.399453
ENSG00000108679	3959	LGALS3BP	galectin 3 binding protein	0.378102	9.32955	14.1444	0.00352509	0.399453
ENSG00000173193	54625	PARP14	poly(ADP-ribose) polymerase family member 14	0.384651	7.91014	14.1054	0.00355579	0.400173
ENSG00000196482	2104	ESRRG	estrogen related receptor gamma	0.282833	6.3326	14.0557	0.00359535	0.401839
ENSG00000136193	9805	SCRN1	secernin 1	-0.490154	4.18783	14.0258	0.00361951	0.401839
ENSG00000138061	1545	CYP1B1	cytochrome P450 family 1 subfamily B member 1	0.711678	2.47293	13.9628	0.00367101	0.404025
ENSG00000254285	728638	KRT8P3	keratin 8 pseudogene 3	1.56318	2.72228	13.9419	0.00368838	0.404025
ENSG00000146859	55281	TMEM140	transmembrane protein 140	0.722929	3.20391	13.8086	0.00380053	0.411858
ENSG00000227471	441282	AKR1B15	aldo-keto reductase family 1 member B15	1.38562	-0.939376	13.8307	0.00382582	0.411858
ENSG00000101665	4092	SMAD7	SMAD family member 7	0.761277	3.10341	13.7685	0.00383509	0.411858
ENSG00000237289	1159	CKMT1B	creatine kinase, mitochondrial 1B	0.556075	3.50389	13.7207	0.00387672	0.413626
ENSG00000183723	146223	CMTM4	CKLF like MARVEL transmembrane domain containing 4	-0.289143	7.96958	13.649	0.00394018	0.417685
ENSG00000108786	3292	HSD17B1	hydroxysteroid 17-beta dehydrogenase 1	0.538291	6.20211	13.5406	0.00403872	0.422999
ENSG00000010319	56920	SEMA3G	semaphorin 3G	1.26091	0.151348	13.5259	0.00404181	0.422999
ENSG00000184922	752	FMNL1	formin like 1	0.638645	2.36442	13.4602	0.00411406	0.425586
ENSG00000123609	9111	NMI	N-myc and STAT interactor	0.289988	5.8939	13.4553	0.00411832	0.425586
ENSG00000268964	100271846	ERVV-2	endogenous retrovirus group V member 2, envelope	0.508458	5.54242	13.3735	0.00419651	0.430955
ENSG00000078081	27074	LAMP3	lysosomal associated membrane protein 3	0.739652	2.98614	13.3392	0.00423027	0.431678
ENSG00000107201	23586	RIGI	RNA sensor RIG-I	1.09986	0.805255	13.338	0.00425609	0.431678
ENSG00000197594	5167	ENPP1	ectonucleotide pyrophosphatase/phosphodiesterase 1	0.879981	2.27682	13.1856	0.00438348	0.434516
ENSG00000102755	2321	FLT1	fms related receptor tyrosine kinase 1	-0.543091	10.2256	13.1685	0.00440021	0.434516
ENSG00000178996	112574	SNX18	sorting nexin 18	-0.27845	6.61676	13.1672	0.00440152	0.434516
ENSG00000138035	87178	PNPT1	polyribonucleotide nucleotidyltransferase 1	0.306693	5.65212	13.1596	0.00440932	0.434516
ENSG00000184502	2520	GAST	gastrin	0.749715	1.32304	13.1541	0.0044163	0.434516
ENSG00000288767	107984551	LOC107984551	uncharacterized LOC107984551	1.97529	-1.44985	12.783	0.00460382	0.45027
ENSG00000248905	342184	FMN1	formin 1	-0.390582	4.55587	12.9079	0.00467654	0.452545
ENSG00000188338	10991	SLC38A3	solute carrier family 38 member 3	0.908146	3.24354	12.903	0.00468217	0.452545
ENSG00000205745	NA	NA	NA	1.59007	-1.64029	11.6257	0.00473785	0.45525
ENSG00000189120	80320	SP6	Sp6 transcription factor	0.597071	6.40507	12.7887	0.00480989	0.459484
ENSG00000182326	716	C1S	complement C1s	1.1631	1.28915	12.7634	0.00484217	0.459894
ENSG00000028137	7133	TNFRSF1B	TNF receptor superfamily member 1B	0.592423	6.0356	12.6754	0.00494089	0.466573
ENSG00000154358	84033	OBSCN	obscurin, cytoskeletal calmodulin and titin-interacting RhoGEF	-0.573454	1.90231	12.5931	0.0050391	0.473129
ENSG00000132274	10346	TRIM22	tripartite motif containing 22	0.408323	4.53055	12.567	0.00507026	0.473349
ENSG00000147394	7739	ZNF185	zinc finger protein 185 with LIM domain	-0.36891	3.56687	12.4953	0.0051581	0.476995
ENSG00000101670	9388	LIPG	lipase G, endothelial type	0.284512	7.94902	12.4878	0.00516737	0.476995
ENSG00000173110	3310	HSPA6	heat shock protein family A (Hsp70) member 6	1.42877	0.327283	12.3906	0.00529657	0.486065
ENSG00000166016	25841	ABTB2	ankyrin repeat and BTB domain containing 2	0.566658	4.66996	12.3623	0.00532576	0.486065
ENSG00000177058	153129	SLC38A9	solute carrier family 38 member 9	0.284541	7.06538	12.3388	0.00535611	0.486065
ENSG00000130303	684	BST2	bone marrow stromal cell antigen 2	1.27094	4.67279	12.3052	0.00540017	0.486065
ENSG00000073737	10170	DHRS9	dehydrogenase/reductase 9	0.783957	1.2299	12.2945	0.00541805	0.486065
ENSG00000104419	10397	NDRG1	N-myc downstream regulated 1	-0.432387	5.91963	12.2722	0.00544312	0.486065
ENSG00000154143	116337	PANX3	pannexin 3	-1.54157	-1.54131	12.1915	0.00552474	0.489837
ENSG00000104856	5971	RELB	RELB proto-oncogene, NF-kB subunit	0.534447	3.05551	12.196	0.00554498	0.489837
ENSG00000197077	85379	KIAA1671	KIAA1671	0.649053	3.96288	12.1306	0.00563406	0.495044
ENSG00000155966	2334	AFF2	ALF transcription elongation factor 2	-0.979216	0.918978	12.0379	0.00576782	0.50327
ENSG00000127507	30817	ADGRE2	adhesion G protein-coupled receptor E2	-2.50997	-1.84718	11.0611	0.00578893	0.50327
ENSG00000186918	55893	ZNF395	zinc finger protein 395	-0.413573	5.69655	11.9462	0.0058946	0.50564
ENSG00000135114	8638	OASL	2'-5'-oligoadenylate synthetase like	1.28499	1.39812	11.9376	0.00592773	0.50564
ENSG00000153707	5789	PTPRD	protein tyrosine phosphatase receptor type D	0.875348	1.30267	11.9208	0.00593305	0.50564
ENSG00000115415	6772	STAT1	signal transducer and activator of transcription 1	0.301038	8.78372	11.9155	0.00593929	0.50564
ENSG00000145703	10788	IQGAP2	IQ motif containing GTPase activating protein 2	1.19842	0.460381	11.8932	0.00599876	0.506043
ENSG00000130208	341	APOC1	apolipoprotein C1	0.378684	4.58739	11.8692	0.00600761	0.506043
ENSG00000255860	100288543	FOLR3P1	folate receptor 3 pseudogene 1	1.83345	-1.15086	11.8962	0.00603642	0.506043
ENSG00000163131	1520	CTSS	cathepsin S	1.1045	1.1634	11.8213	0.00608131	0.507218
ENSG00000121060	7706	TRIM25	tripartite motif containing 25	0.364183	6.70975	11.7837	0.00613626	0.509217
ENSG00000187837	3006	H1-2	H1.2 linker histone, cluster member	0.5479	4.20649	11.7446	0.00619628	0.511614
ENSG00000240065	5698	PSMB9	proteasome 20S subunit beta 9	0.734471	1.23699	11.7138	0.00624544	0.513094
ENSG00000141510	7157	TP53	tumor protein p53	0.292756	5.84078	11.6916	0.00627864	0.513256
ENSG00000238741	677767	SCARNA7	small Cajal body-specific RNA 7	0.771662	0.449307	11.6142	0.00640555	0.521038
ENSG00000105198	29124	LGALS13	galectin 13	1.10543	2.12794	11.4693	0.00664236	0.537639
ENSG00000143369	1893	ECM1	extracellular matrix protein 1	0.331225	8.09821	11.3809	0.00678883	0.5468
ENSG00000198346	126017	ZNF813	zinc finger protein 813	-0.345263	4.83168	11.2962	0.00693656	0.555973
ENSG00000166750	162394	SLFN5	schlafen family member 5	0.583841	5.11588	11.271	0.00698123	0.556367
ENSG00000176171	664	BNIP3	BCL2 interacting protein 3	-0.267282	6.25673	11.2486	0.00702122	0.556367
ENSG00000169330	23251	MINAR1	membrane integral NOTCH2 associated receptor 1	-0.595357	1.42865	11.2255	0.00706372	0.556367
ENSG00000165443	84457	PHYHIPL	phytanoyl-CoA 2-hydroxylase interacting protein like	0.975251	1.54773	11.2212	0.00707691	0.556367
ENSG00000011198	51099	ABHD5	abhydrolase domain containing 5, lysophosphatidic acid acyltransferase	0.334107	5.09596	11.0995	0.00729451	0.569255
ENSG00000249790	NA	NA	NA	0.438314	2.91767	11.0794	0.00733253	0.569255
ENSG00000166415	256764	WDR72	WD repeat domain 72	-0.314938	4.43431	11.0728	0.00734478	0.569255
ENSG00000196954	837	CASP4	caspase 4	0.456107	5.75599	11.0494	0.00738926	0.570014
ENSG00000003137	56603	CYP26B1	cytochrome P450 family 26 subfamily B member 1	-0.510223	2.68709	11.0069	0.00747102	0.573628
ENSG00000101144	655	BMP7	bone morphogenetic protein 7	-0.601856	3.66513	10.9677	0.00754704	0.575265
ENSG00000102302	2245	FGD1	FYVE, RhoGEF and PH domain containing 1	-0.382492	3.51248	10.9599	0.00756237	0.575265
ENSG00000068615	65055	REEP1	receptor accessory protein 1	0.441635	5.39853	10.9026	0.0076756	0.579892
ENSG00000272398	100133941	CD24	CD24 molecule	-0.28802	8.2765	10.8934	0.00769378	0.579892
ENSG00000186951	5465	PPARA	peroxisome proliferator activated receptor alpha	-0.263767	5.41664	10.874	0.00773275	0.580168
ENSG00000186417	342035	GLDN	gliomedin	0.624265	2.98751	10.8552	0.00777111	0.580396
ENSG00000145287	51316	PLAC8	placenta associated 8	-0.395487	6.97061	10.8361	0.00780945	0.58062
ENSG00000143772	3707	ITPKB	inositol-trisphosphate 3-kinase B	-0.518546	2.24584	10.7765	0.00793238	0.587104
ENSG00000165185	158405	KIAA1958	KIAA1958	-0.392157	3.15175	10.7376	0.00801333	0.58843
ENSG00000064042	22998	LIMCH1	LIM and calponin homology domains 1	-0.790848	1.51739	10.7158	0.00805989	0.58843
ENSG00000257531	NA	NA	NA	1.03553	-0.584654	10.7146	0.0081241	0.58843
ENSG00000123453	1757	SARDH	sarcosine dehydrogenase	0.913062	0.090437	10.6848	0.00813697	0.58843
ENSG00000105825	7980	TFPI2	tissue factor pathway inhibitor 2	0.403464	5.15827	10.6594	0.00817953	0.58843
ENSG00000054179	954	ENTPD2	ectonucleoside triphosphate diphosphohydrolase 2	-0.763844	1.25676	10.6297	0.00824541	0.58843
ENSG00000260806	NA	NA	NA	1.38706	-1.35097	10.6696	0.00825589	0.58843
ENSG00000227449	NA	NA	NA	1.70179	-1.77081	10.5526	0.0082573	0.58843
ENSG00000173805	9001	HAP1	huntingtin associated protein 1	0.87144	1.40233	10.6184	0.00827261	0.58843
ENSG00000140545	4240	MFGE8	milk fat globule EGF and factor V/VIII domain containing	-0.34547	4.52356	10.5825	0.0083471	0.589098
ENSG00000033867	9497	SLC4A7	solute carrier family 4 member 7	-0.330634	5.63203	10.5795	0.00835371	0.589098
ENSG00000289091	NA	NA	NA	1.0055	-0.821875	10.5224	0.00839929	0.589781
ENSG00000010030	51513	ETV7	ETS variant transcription factor 7	0.670483	2.50489	10.4797	0.00857801	0.599767
ENSG00000164488	168002	DACT2	dishevelled binding antagonist of beta catenin 2	0.762163	4.32499	10.4523	0.00864044	0.601572
ENSG00000067606	5590	PRKCZ	protein kinase C zeta	0.435639	6.52682	10.425	0.00870351	0.603407
ENSG00000188738	401024	FSIP2	fibrous sheath interacting protein 2	-0.932712	-0.370903	10.2942	0.00903361	0.62137
ENSG00000166165	1152	CKB	creatine kinase B	0.626431	2.31589	10.2841	0.00903825	0.62137
ENSG00000132359	23108	RAP1GAP2	RAP1 GTPase activating protein 2	0.294394	4.22955	10.2066	0.00922838	0.631798
ENSG00000118271	7276	TTR	transthyretin	1.26491	-0.779502	10.043	0.00933468	0.636424
ENSG00000025708	1890	TYMP	thymidine phosphorylase	0.40474	5.45722	10.1464	0.00937957	0.636841
ENSG00000078043	9063	PIAS2	protein inhibitor of activated STAT 2	-0.500127	2.20222	10.1084	0.00947709	0.640815
ENSG00000100767	89932	PAPLN	papilin, proteoglycan like sulfated glycoprotein	0.769885	3.85042	10.0695	0.00957739	0.644375
ENSG00000262001	NA	NA	NA	-1.38822	-1.55743	10.0357	0.00960817	0.644375
ENSG00000235609	NA	NA	NA	-0.402207	4.18868	10.0072	0.00974107	0.649209
ENSG00000106624	165	AEBP1	AE binding protein 1	-0.620393	2.26373	9.99681	0.00976929	0.649209
ENSG00000145623	9180	OSMR	oncostatin M receptor	0.411899	7.83651	9.98557	0.00979878	0.649209
ENSG00000059728	4084	MXD1	MAX dimerization protein 1	0.35826	4.35134	9.90879	0.0100068	0.654167
ENSG00000281903	107987295	ASMER1	adipocyte associated metabolic related lncRNA 1	-0.533204	2.04938	9.908	0.0100095	0.654167
ENSG00000142046	641649	TMEM91	transmembrane protein 91	-0.651435	1.84451	9.90602	0.0100153	0.654167
ENSG00000135521	84946	LTV1	LTV1 ribosome biogenesis factor	0.368935	3.93557	9.89934	0.0100329	0.654167
ENSG00000197646	80380	PDCD1LG2	programmed cell death 1 ligand 2	0.545388	4.82901	9.87619	0.0100968	0.655731
ENSG00000121769	2170	FABP3	fatty acid binding protein 3	1.79913	-1.42809	9.54297	0.0101888	0.659106
ENSG00000122729	48	ACO1	aconitase 1	-0.323968	6.21759	9.81821	0.0102591	0.661051
ENSG00000206503	3105	HLA-A	major histocompatibility complex, class I, A	0.535247	3.61556	9.79129	0.0103357	0.66248
ENSG00000124201	57169	ZNFX1	zinc finger NFX1-type containing 1	0.290492	6.55726	9.76335	0.0104157	0.66248
ENSG00000125730	718	C3	complement C3	0.787725	5.02616	9.74872	0.0104579	0.66248
ENSG00000225131	338099	PSME2P2	proteasome activator subunit 2 pseudogene 2	1.3671	-1.36673	9.74594	0.0104924	0.66248
ENSG00000065802	51665	ASB1	ankyrin repeat and SOCS box containing 1	-0.280856	4.94948	9.73095	0.0105095	0.66248
ENSG00000104953	79816	TLE6	TLE family member 6, subcortical maternal complex member	0.315683	4.40842	9.72625	0.0105232	0.66248
ENSG00000204681	2550	GABBR1	gamma-aminobutyric acid type B receptor subunit 1	-1.88918	-1.93893	9.40865	0.0105748	0.662911
ENSG00000197140	203102	ADAM32	ADAM metallopeptidase domain 32	-1.44571	-1.75827	9.66432	0.0106648	0.662911
ENSG00000204397	114769	CARD16	caspase recruitment domain family member 16	0.753865	1.87415	9.67581	0.0106725	0.662911
ENSG00000082397	23136	EPB41L3	erythrocyte membrane protein band 4.1 like 3	0.398564	4.55998	9.65524	0.0107327	0.662911
ENSG00000108244	25984	KRT23	keratin 23	0.376015	6.6907	9.64214	0.0107719	0.662911
ENSG00000128335	23780	APOL2	apolipoprotein L2	0.352207	4.57883	9.62211	0.0108321	0.662911
ENSG00000141524	11322	TMC6	transmembrane channel like 6	0.321415	5.60195	9.61447	0.0108552	0.662911
ENSG00000006016	9244	CRLF1	cytokine receptor like factor 1	-0.725166	1.27528	9.61289	0.0108615	0.662911
ENSG00000187688	51393	TRPV2	transient receptor potential cation channel subfamily V member 2	0.568116	3.92307	9.60199	0.0108932	0.662911
ENSG00000128284	80833	APOL3	apolipoprotein L3	0.959016	0.844058	9.59075	0.0109375	0.663151
ENSG00000170873	9788	MTSS1	MTSS I-BAR domain containing 1	0.893504	2.47692	9.56581	0.011005	0.664791
ENSG00000138821	64116	SLC39A8	solute carrier family 39 member 8	0.283086	8.91063	9.53737	0.0110917	0.667571
ENSG00000134198	10100	TSPAN2	tetraspanin 2	-0.946776	0.840326	9.51524	0.0111636	0.669452
ENSG00000241399	9936	CD302	CD302 molecule	-0.344751	4.29265	9.46827	0.0113088	0.675691
ENSG00000067064	3422	IDI1	isopentenyl-diphosphate delta isomerase 1	0.238615	5.42874	9.4463	0.0113789	0.676102
ENSG00000118322	23120	ATP10B	ATPase phospholipid transporting 10B (putative)	1.92586	-1.47262	8.85456	0.011398	0.676102
ENSG00000152580	285313	IGSF10	immunoglobulin superfamily member 10	-0.260576	5.93567	9.4085	0.0115008	0.678961
ENSG00000219095	NA	NA	NA	1.59539	-1.86044	8.81578	0.011547	0.678961
ENSG00000130589	85441	HELZ2	helicase with zinc finger 2	0.510162	7.02334	9.3872	0.0115701	0.678961
ENSG00000158352	57477	SHROOM4	shroom family member 4	0.583941	4.23168	9.35213	0.0116855	0.683291
ENSG00000105419	56917	MEIS3	Meis homeobox 3	1.29343	-1.20063	9.33163	0.0118179	0.683352
ENSG00000124467	440533	PSG8	pregnancy specific beta-1-glycoprotein 8	0.449608	3.03641	9.30159	0.0118543	0.683352
ENSG00000159399	3099	HK2	hexokinase 2	-0.363543	5.0249	9.2982	0.0118655	0.683352
ENSG00000141542	10966	RAB40B	RAB40B, member RAS oncogene family	-0.516681	1.5393	9.29227	0.0118864	0.683352
ENSG00000068079	3430	IFI35	interferon induced protein 35	0.662319	3.55747	9.27312	0.0119506	0.683352
ENSG00000090006	8425	LTBP4	latent transforming growth factor beta binding protein 4	-0.474251	2.57198	9.25797	0.0120023	0.683352
ENSG00000175334	8815	BANF1	barrier to autointegration nuclear assembly factor 1	0.253482	5.4867	9.25704	0.0120051	0.683352
ENSG00000100422	64781	CERK	ceramide kinase	-0.411861	3.48679	9.23631	0.0120764	0.683352
ENSG00000126561	6776	STAT5A	signal transducer and activator of transcription 5A	0.495617	2.59383	9.22977	0.0120991	0.683352
ENSG00000197837	121504	H4C16	H4 histone 16	0.888255	-0.387471	9.22341	0.0121442	0.683352
ENSG00000259291	109729181	ZNF710-AS1	ZNF710 antisense RNA 1	-0.548708	1.77098	9.21284	0.0121584	0.683352
ENSG00000196422	9858	PPP1R26	protein phosphatase 1 regulatory subunit 26	-0.780721	0.279306	9.20747	0.0121856	0.683352
ENSG00000181826	768211	RELL1	RELT like 1	0.249616	5.92641	9.14237	0.0124048	0.691248
ENSG00000181019	1728	NQO1	NAD(P)H quinone dehydrogenase 1	0.246697	5.99497	9.13706	0.0124237	0.691248
ENSG00000214837	NA	NA	NA	-1.13324	-0.735424	9.14461	0.0124526	0.691248
ENSG00000092200	57096	RPGRIP1	RPGR interacting protein 1	1.02885	-0.467407	9.09007	0.0126543	0.69667
ENSG00000179051	55920	RCC2	regulator of chromosome condensation 2	0.256995	8.23193	9.0713	0.0126605	0.69667
ENSG00000289502	NA	NA	NA	-0.939261	-0.585194	9.08365	0.0126775	0.69667
ENSG00000145569	54491	OTULINL	OTU deubiquitinase with linear linkage specificity like	-1.39991	-1.912	8.9191	0.0129098	0.703925
ENSG00000140750	55114	ARHGAP17	Rho GTPase activating protein 17	0.209374	7.31124	8.99993	0.0129238	0.703925
ENSG00000187848	22953	P2RX2	purinergic receptor P2X 2	-0.813148	1.32371	8.99674	0.0129381	0.703925
ENSG00000136147	51131	PHF11	PHD finger protein 11	0.278768	4.82155	8.97209	0.0130282	0.705932
ENSG00000168398	624	BDKRB2	bradykinin receptor B2	0.575118	2.31328	8.95396	0.0130972	0.705932
ENSG00000173227	91683	SYT12	synaptotagmin 12	0.563755	2.8357	8.9379	0.0131582	0.705932
ENSG00000234719	729978	NPIPB2	nuclear pore complex interacting protein family member B2	1.58191	-1.64502	8.78967	0.0132075	0.705932
ENSG00000196917	27198	HCAR1	hydroxycarboxylic acid receptor 1	-0.287254	4.47288	8.91821	0.0132334	0.705932
ENSG00000278341	NA	NA	NA	0.965702	-0.56747	8.93299	0.0132392	0.705932
ENSG00000188672	6006	RHCE	Rh blood group CcEe antigens	1.64595	-2.24527	8.66543	0.0132757	0.705932
ENSG00000158055	57822	GRHL3	grainyhead like transcription factor 3	0.61193	2.8066	8.8775	0.0133919	0.709603
ENSG00000148225	114987	WDR31	WD repeat domain 31	-1.2712	-1.23271	8.89627	0.0134311	0.709603
ENSG00000143494	79805	VASH2	vasohibin 2	-1.23474	-0.783619	8.86291	0.0135305	0.712565
ENSG00000156804	114907	FBXO32	F-box protein 32	0.451788	3.5979	8.77436	0.0138004	0.72025
ENSG00000073605	55876	GSDMB	gasdermin B	0.775976	0.545903	8.77278	0.0138379	0.72025
ENSG00000137273	2295	FOXF2	forkhead box F2	-1.71192	-0.438758	8.74768	0.0138519	0.72025
ENSG00000077264	5063	PAK3	p21 (RAC1) activated kinase 3	0.602854	2.78016	8.75393	0.0138839	0.72025
ENSG00000240086	102724019	LOC102724019	uncharacterized LOC102724019	-1.96528	-2.40172	8.17467	0.0138956	0.72025
ENSG00000273221	NA	NA	NA	1.46408	-0.918754	8.75779	0.0139651	0.721572
ENSG00000006118	54972	TMEM132A	transmembrane protein 132A	-0.297133	5.67146	8.66928	0.014233	0.73122
ENSG00000129991	7137	TNNI3	troponin I3, cardiac type	-1.47372	-1.63357	8.60895	0.0142408	0.73122
ENSG00000271581	NA	NA	NA	1.12028	-0.242599	8.62899	0.0144528	0.739795
ENSG00000104892	147700	KLC3	kinesin light chain 3	0.922936	-0.561466	8.56641	0.0147122	0.744856
ENSG00000105711	6324	SCN1B	sodium voltage-gated channel beta subunit 1	-1.92611	-1.90364	8.17934	0.0147221	0.744856
ENSG00000198830	3151	HMGN2	high mobility group nucleosomal binding domain 2	0.202247	7.09723	8.55334	0.0147296	0.744856
ENSG00000169246	23117	NPIPB3	nuclear pore complex interacting protein family member B3	0.880677	-0.293644	8.56237	0.014733	0.744856
ENSG00000223572	1159	CKMT1B	creatine kinase, mitochondrial 1B	0.532208	2.92819	8.52488	0.0148551	0.74684
ENSG00000102007	5355	PLP2	proteolipid protein 2	-0.484486	2.92636	8.52085	0.0148728	0.74684
ENSG00000083844	9422	ZNF264	zinc finger protein 264	-0.299355	4.92754	8.4899	0.0150102	0.74684
ENSG00000154127	84959	UBASH3B	ubiquitin associated and SH3 domain containing B	-0.304082	6.94314	8.48728	0.0150219	0.74684
ENSG00000177542	79751	SLC25A22	solute carrier family 25 member 22	0.334413	3.6764	8.48715	0.0150226	0.74684
ENSG00000112559	4188	MDFI	MyoD family inhibitor	-0.428149	4.11054	8.46777	0.0151096	0.74684
ENSG00000027697	3459	IFNGR1	interferon gamma receptor 1	0.21634	7.37699	8.45801	0.0151537	0.74684
ENSG00000180596	8347	H2BC4	H2B clustered histone 4	0.569289	1.86641	8.44862	0.015198	0.74684
ENSG00000196337	94027	CGB7	chorionic gonadotropin subunit beta 7	0.777604	3.47453	8.44817	0.0151985	0.74684
ENSG00000286977	NA	NA	NA	-1.22559	-1.28635	8.45718	0.0152268	0.74684
ENSG00000078900	7161	TP73	tumor protein p73	0.757065	0.800744	8.41424	0.0153572	0.750995
ENSG00000250602	NA	NA	NA	1.563	-0.878194	8.39122	0.0154711	0.753304
ENSG00000196116	23424	TDRD7	tudor domain containing 7	0.30523	5.27462	8.38335	0.0154961	0.753304
ENSG00000139182	9746	CLSTN3	calsyntenin 3	-0.310327	5.35197	8.36957	0.0155603	0.754195
ENSG00000138678	84803	GPAT3	glycerol-3-phosphate acyltransferase 3	0.470229	2.68487	8.34127	0.0156944	0.757073
ENSG00000091490	23231	SEL1L3	SEL1L family member 3	0.55192	2.01344	8.33754	0.0157119	0.757073
ENSG00000139116	55605	KIF21A	kinesin family member 21A	0.277998	6.85475	8.31694	0.0158086	0.757552
ENSG00000198915	221002	RASGEF1A	RasGEF domain family member 1A	-0.592388	0.926029	8.31646	0.015814	0.757552
ENSG00000135549	5570	PKIB	cAMP-dependent protein kinase inhibitor beta	0.223001	6.40331	8.29543	0.0159114	0.76
ENSG00000224063	NA	NA	NA	-0.435487	2.80219	8.23601	0.0162	0.76666
ENSG00000228084	NA	NA	NA	-1.33172	-1.43358	8.245	0.0162404	0.76666
ENSG00000110324	3587	IL10RA	interleukin 10 receptor subunit alpha	-0.429315	5.49928	8.22664	0.0162457	0.76666
ENSG00000185507	3665	IRF7	interferon regulatory factor 7	0.554806	3.79462	8.22468	0.0162555	0.76666
ENSG00000271601	128077	LIX1L	limb and CNS expressed 1 like	-0.29522	3.70701	8.21888	0.0162841	0.76666
ENSG00000092445	7301	TYRO3	TYRO3 protein tyrosine kinase	0.389164	6.40935	8.20744	0.0163406	0.767119
ENSG00000131171	6451	SH3BGRL	SH3 domain binding glutamate rich protein like	-0.522753	1.84665	8.17909	0.016483	0.768041
ENSG00000213144	NA	NA	NA	0.852754	0.14802	8.18196	0.0164875	0.768041
ENSG00000242950	30816	ERVW-1	endogenous retrovirus group W member 1, envelope	0.323834	7.6522	8.1676	0.0165395	0.768041
ENSG00000124260	4109	MAGEA10	MAGE family member A10	-1.17755	-0.440064	8.17651	0.0165552	0.768041
ENSG00000171227	140738	TMEM37	transmembrane protein 37	0.740931	0.663484	8.14484	0.0166609	0.768041
ENSG00000243137	5672	PSG4	pregnancy specific beta-1-glycoprotein 4	0.26272	9.58059	8.13733	0.0166925	0.768041
ENSG00000151726	2180	ACSL1	acyl-CoA synthetase long chain family member 1	-0.271205	4.97191	8.13246	0.0167174	0.768041
ENSG00000215039	678655	CD27-AS1	CD27 antisense RNA 1	-1.68766	-2.24402	7.78538	0.0167733	0.768041
ENSG00000106077	83451	ABHD11	abhydrolase domain containing 11	0.261818	5.46108	8.11483	0.0168074	0.768041
ENSG00000164877	79778	MICALL2	MICAL like 2	0.505469	4.50959	8.10746	0.0168453	0.768041
ENSG00000111339	420	ART4	ADP-ribosyltransferase 4 (inactive) (Dombrock blood group)	0.386429	3.43801	8.10185	0.0168744	0.768041
ENSG00000145990	54438	GFOD1	Gfo/Idh/MocA-like oxidoreductase domain containing 1	-1.15674	-1.60053	8.04573	0.0169217	0.768066
ENSG00000131389	6533	SLC6A6	solute carrier family 6 member 6	-0.232105	6.3928	8.07895	0.0169927	0.769163
ENSG00000280381	NA	NA	NA	0.888184	-0.0571261	8.05557	0.0171835	0.775665
ENSG00000092096	51310	SLC22A17	solute carrier family 22 member 17	-0.540827	2.99724	8.02243	0.0172898	0.777947
ENSG00000168916	57507	ZNF608	zinc finger protein 608	-0.521983	3.33457	8.01507	0.0173287	0.777947
ENSG00000135636	8291	DYSF	dysferlin	0.462113	5.95964	7.97903	0.0175216	0.784461
ENSG00000183691	9241	NOG	noggin	1.3126	-0.805945	7.98977	0.0175982	0.785751
ENSG00000178150	163071	ZNF114	zinc finger protein 114	0.303311	3.97389	7.93421	0.0177654	0.789595
ENSG00000068831	10235	RASGRP2	RAS guanyl releasing protein 2	0.449061	1.86601	7.9316	0.0177804	0.789595
ENSG00000146267	84553	FAXC	failed axon connections homolog, metaxin like GST domain containing	-1.11587	-0.925042	7.93489	0.0178648	0.791201
ENSG00000168918	3635	INPP5D	inositol polyphosphate-5-phosphatase D	0.660318	0.351055	7.89866	0.017969	0.793322
ENSG00000181982	91050	CCDC149	coiled-coil domain containing 149	-0.656838	1.29467	7.89054	0.0180092	0.793322
ENSG00000130598	7136	TNNI2	troponin I2, fast skeletal type	0.68679	5.23295	7.86645	0.0181416	0.796318
ENSG00000064763	55711	FAR2	fatty acyl-CoA reductase 2	0.374025	5.32626	7.86066	0.0181741	0.796318
ENSG00000166068	161742	SPRED1	sprouty related EVH1 domain containing 1	-0.618841	1.6234	7.83953	0.018295	0.798705
ENSG00000182809	1397	CRIP2	cysteine rich protein 2	0.516039	3.76062	7.83054	0.018345	0.798705
ENSG00000196405	51466	EVL	Enah/Vasp-like	-0.305859	4.96865	7.81962	0.0184072	0.798705
ENSG00000006638	6915	TBXA2R	thromboxane A2 receptor	1.2247	-0.466879	7.83044	0.018423	0.798705
ENSG00000189060	3005	H1-0	H1.0 linker histone	0.225959	7.90253	7.80627	0.0184838	0.799222
ENSG00000116032	116444	GRIN3B	glutamate ionotropic receptor NMDA type subunit 3B	-0.874758	0.0881229	7.79316	0.0185873	0.799222
ENSG00000137267	7280	TUBB2A	tubulin beta 2A class IIa	-0.251012	4.91683	7.77846	0.0186446	0.799222
ENSG00000121005	83690	CRISPLD1	cysteine rich secretory protein LCCL domain containing 1	0.706755	3.92462	7.76353	0.0187318	0.799222
ENSG00000180875	64388	GREM2	gremlin 2, DAN family BMP antagonist	0.737406	2.53092	7.75551	0.0187795	0.799222
ENSG00000188505	342897	NCCRP1	NCCRP1, F-box associated domain containing	1.07779	-0.832539	7.74812	0.0188776	0.799222
ENSG00000087842	8544	PIR	pirin	0.30187	3.55169	7.73615	0.0188927	0.799222
ENSG00000182575	11248	NXPH3	neurexophilin 3	-0.27884	3.9163	7.72963	0.0189311	0.799222
ENSG00000270504	NA	NA	NA	-0.323587	5.51616	7.72075	0.0189838	0.799222
ENSG00000107186	8777	MPDZ	multiple PDZ domain crumbs cell polarity complex component	-0.221409	6.71137	7.71185	0.0190367	0.799222
ENSG00000185420	64754	SMYD3	SET and MYND domain containing 3	-0.274633	4.03469	7.71113	0.0190411	0.799222
ENSG00000286826	NA	NA	NA	-0.788967	-0.4209	7.70987	0.0190748	0.799222
ENSG00000197747	6281	S100A10	S100 calcium binding protein A10	-0.329781	6.66945	7.69774	0.019121	0.799222
ENSG00000104219	51201	ZDHHC2	zinc finger DHHC-type palmitoyltransferase 2	-0.371962	3.68904	7.68333	0.0192078	0.799222
ENSG00000123999	3623	INHA	inhibin subunit alpha	0.728659	3.79107	7.67946	0.0192312	0.799222
ENSG00000117425	8643	PTCH2	patched 2	-1.0522	-0.602838	7.68083	0.0192818	0.799222
ENSG00000106125	84182	MINDY4	MINDY lysine 48 deubiquitinase 4	-1.25455	-1.70043	7.67244	0.019283	0.799222
ENSG00000268153	NA	NA	NA	0.798165	0.993218	7.6532	0.0193979	0.799222
ENSG00000132109	6737	TRIM21	tripartite motif containing 21	0.315016	4.75794	7.63577	0.0194968	0.799222
ENSG00000180535	168620	BHLHA15	basic helix-loop-helix family member a15	1.01359	0.125577	7.62632	0.0196056	0.799222
ENSG00000215305	64601	VPS16	VPS16 core subunit of CORVET and HOPS complexes	0.272558	5.70088	7.60693	0.0196747	0.799222
ENSG00000068078	2261	FGFR3	fibroblast growth factor receptor 3	0.457535	4.98712	7.59938	0.0197216	0.799222
ENSG00000165698	11092	SPACA9	sperm acrosome associated 9	-0.492213	1.91636	7.59947	0.0197218	0.799222
ENSG00000178386	7766	ZNF223	zinc finger protein 223	1.35871	-2.03863	7.52336	0.0197493	0.799222
ENSG00000119865	25927	CNRIP1	cannabinoid receptor interacting protein 1	-0.768276	0.565456	7.58707	0.0198136	0.799222
ENSG00000235092	NA	NA	NA	-0.784375	-0.0917266	7.58017	0.0198698	0.799222
ENSG00000171368	11076	TPPP	tubulin polymerization promoting protein	-1.41647	-1.42595	7.50953	0.0199825	0.799222
ENSG00000132688	10763	NES	nestin	-0.694878	2.27282	7.55486	0.0200017	0.799222
ENSG00000198743	6526	SLC5A3	solute carrier family 5 member 3	-0.227072	6.56917	7.54806	0.020044	0.799222
ENSG00000132773	114034	TOE1	target of EGR1, exonuclease	0.335059	3.10299	7.54685	0.020052	0.799222
ENSG00000278730	NA	NA	NA	0.29744	5.63654	7.54606	0.0200568	0.799222
ENSG00000131914	79727	LIN28A	lin-28 homolog A	-0.71436	2.64136	7.54047	0.020093	0.799222
ENSG00000103423	9093	DNAJA3	DnaJ heat shock protein family (Hsp40) member A3	0.207828	5.58656	7.52828	0.02017	0.799222
ENSG00000136826	9314	KLF4	KLF transcription factor 4	0.308075	7.18783	7.52493	0.0201915	0.799222
ENSG00000165288	254065	BRWD3	bromodomain and WD repeat domain containing 3	-0.258951	6.38304	7.51358	0.0202643	0.799222
ENSG00000163710	26577	PCOLCE2	procollagen C-endopeptidase enhancer 2	-0.234362	5.78111	7.50674	0.0203083	0.799222
ENSG00000166250	79827	CLMP	CXADR like membrane protein	0.256712	7.00385	7.50621	0.0203117	0.799222
ENSG00000139832	55647	RAB20	RAB20, member RAS oncogene family	-0.392094	4.74653	7.4986	0.0203608	0.799222
ENSG00000004799	5166	PDK4	pyruvate dehydrogenase kinase 4	2.05215	-2.2193	6.99531	0.0203609	0.799222
ENSG00000160145	8997	KALRN	kalirin RhoGEF kinase	0.388157	2.94703	7.49152	0.020407	0.799222
ENSG00000136111	9882	TBC1D4	TBC1 domain family member 4	-0.366435	5.46659	7.48225	0.0204669	0.799222
ENSG00000182179	7318	UBA7	ubiquitin like modifier activating enzyme 7	0.446704	3.27518	7.47823	0.0204933	0.799222
ENSG00000148120	84909	AOPEP	aminopeptidase O (putative)	0.304123	3.99927	7.46918	0.0205522	0.799222
ENSG00000113163	10087	CERT1	ceramide transporter 1	-0.231253	5.3639	7.46566	0.0205752	0.799222
ENSG00000177989	440836	CIMAP1B	ciliary microtubule associated protein 1B	0.461109	2.17987	7.44652	0.0207016	0.802163
ENSG00000138771	57619	SHROOM3	shroom family member 3	-0.37221	3.49057	7.43071	0.0208057	0.802163
ENSG00000147454	51312	SLC25A37	solute carrier family 25 member 37	-0.274457	5.47636	7.42236	0.0208611	0.802163
ENSG00000131620	55107	ANO1	anoctamin 1	0.730336	2.71811	7.4188	0.0208867	0.802163
ENSG00000180592	387640	SKIDA1	SKI/DACH domain containing 1	0.263721	4.11082	7.41727	0.020895	0.802163
ENSG00000222612	107080629	RNU2-52P	RNA, U2 small nuclear 52, pseudogene	1.31679	-1.25925	7.16752	0.0210036	0.80225
ENSG00000183668	5678	PSG9	pregnancy specific beta-1-glycoprotein 9	0.3034	8.7683	7.39827	0.0210222	0.80225
ENSG00000197106	388662	SLC6A17	solute carrier family 6 member 17	-0.687323	2.55977	7.38174	0.0211341	0.80225
ENSG00000137285	347733	TUBB2B	tubulin beta 2B class IIb	-0.570249	3.31629	7.38004	0.0211454	0.80225
ENSG00000180773	120103	SLC36A4	solute carrier family 36 member 4	-0.296826	3.97793	7.37348	0.0211897	0.80225
ENSG00000137441	83888	FGFBP2	fibroblast growth factor binding protein 2	1.73813	-1.97547	7.1422	0.0212044	0.80225
ENSG00000164484	114801	TMEM200A	transmembrane protein 200A	0.523141	3.62265	7.36623	0.021239	0.80225
ENSG00000124429	79983	POF1B	POF1B actin binding protein	0.559836	1.54324	7.3438	0.0213983	0.804298
ENSG00000183067	150084	IGSF5	immunoglobulin superfamily member 5	0.783143	0.951457	7.34515	0.0214001	0.804298
ENSG00000142798	3339	HSPG2	heparan sulfate proteoglycan 2	-0.433942	10.3333	7.33335	0.0214641	0.804298
ENSG00000258301	NA	NA	NA	0.597045	1.27772	7.33	0.0214891	0.804298
ENSG00000198105	57209	ZNF248	zinc finger protein 248	-0.350393	2.89164	7.30361	0.0216705	0.806399
ENSG00000138073	10113	PREB	prolactin regulatory element binding	0.264988	5.46666	7.30214	0.0216805	0.806399
ENSG00000172379	9915	ARNT2	aryl hydrocarbon receptor nuclear translocator 2	-1.12636	-0.709116	7.31249	0.021693	0.806399
ENSG00000101457	116092	DNTTIP1	deoxynucleotidyltransferase terminal interacting protein 1	0.275453	4.20387	7.29341	0.0217415	0.806399
ENSG00000225606	NA	NA	NA	1.36962	-1.27542	7.2565	0.0218163	0.807334
ENSG00000120694	10808	HSPH1	heat shock protein family H (Hsp110) member 1	0.242576	7.30481	7.25749	0.0219947	0.807334
ENSG00000249476	285638	LOC285638	uncharacterized LOC285638	1.57055	-2.05065	7.15051	0.0219952	0.807334
ENSG00000257704	255783	INAFM1	InaF motif containing 1	-0.655337	0.694233	7.25661	0.0220051	0.807334
ENSG00000228775	285962	WEE2-AS1	WEE2 antisense RNA 1	-1.63298	-1.92344	7.16155	0.0220557	0.807334
ENSG00000259630	NA	NA	NA	2.0101	-2.32284	6.78888	0.0220615	0.807334
ENSG00000125148	4502	MT2A	metallothionein 2A	0.561014	3.54476	7.24038	0.0221168	0.807468
ENSG00000259038	NA	NA	NA	-0.701962	0.440635	7.23115	0.0221893	0.807468
ENSG00000105983	64327	LMBR1	limb development membrane protein 1	-0.222688	5.39107	7.22697	0.0222126	0.807468
ENSG00000105971	858	CAV2	caveolin 2	-0.304637	5.37626	7.20165	0.0223955	0.812317
ENSG00000137558	51050	PI15	peptidase inhibitor 15	-0.532331	1.6916	7.17683	0.0225778	0.81706
ENSG00000120697	29880	ALG5	ALG5 dolichyl-phosphate beta-glucosyltransferase	0.225746	4.90827	7.17012	0.0226257	0.81706
ENSG00000129990	6861	SYT5	synaptotagmin 5	-0.786411	0.631141	7.16228	0.0226966	0.817823
ENSG00000189221	4128	MAOA	monoamine oxidase A	0.272032	6.37488	7.14564	0.0228064	0.818347
ENSG00000159842	29	ABR	ABR activator of RhoGEF and GTPase	0.216623	6.96968	7.14505	0.0228107	0.818347
ENSG00000204267	6891	TAP2	transporter 2, ATP binding cassette subfamily B member	0.395228	5.04798	7.1118	0.023059	0.821522
ENSG00000169908	4071	TM4SF1	transmembrane 4 L six family member 1	2.19421	-1.8412	6.7626	0.0230743	0.821522
ENSG00000074181	4854	NOTCH3	notch receptor 3	-0.471807	4.60819	7.10507	0.0231097	0.821522
ENSG00000134343	63982	ANO3	anoctamin 3	0.676382	1.29447	7.10089	0.0231441	0.821522
ENSG00000171604	51523	CXXC5	CXXC finger protein 5	0.51925	2.22905	7.08806	0.0232391	0.821522
ENSG00000170381	9723	SEMA3E	semaphorin 3E	-1.14501	-0.557295	7.08896	0.0232449	0.821522
ENSG00000209042	26765	SNORD12C	small nucleolar RNA, C/D box 12C	1.70115	-2.00923	6.87564	0.0232492	0.821522
ENSG00000147573	84675	TRIM55	tripartite motif containing 55	1.25475	-0.941909	7.06835	0.0233274	0.821635
ENSG00000096088	5225	PGC	progastricsin	0.690034	0.553651	7.07408	0.0233524	0.821635
ENSG00000137393	255488	RNF144B	ring finger protein 144B	0.253947	4.86191	7.06619	0.023405	0.821727
ENSG00000182481	3838	KPNA2	karyopherin subunit alpha 2	0.221802	8.00832	7.04532	0.0235654	0.822251
ENSG00000280543	100507117	ASAP1-IT2	ASAP1 intronic transcript 2	1.00602	-1.19405	7.06224	0.0235798	0.822251
ENSG00000129295	23639	DNAAF11	dynein axonemal assembly factor 11	-1.17238	-1.30711	7.0197	0.0236118	0.822251
ENSG00000118804	8987	STBD1	starch binding domain 1	-0.687584	0.219837	7.02451	0.0237357	0.822251
ENSG00000144802	64332	NFKBIZ	NFKB inhibitor zeta	0.402744	5.63308	7.02271	0.0237406	0.822251
ENSG00000196507	85012	TCEAL3	transcription elongation factor A like 3	0.636416	0.412507	7.02295	0.0237454	0.822251
ENSG00000107731	219699	UNC5B	unc-5 netrin receptor B	1.33236	-1.09289	6.98592	0.0238314	0.822251
ENSG00000172243	64581	CLEC7A	C-type lectin domain containing 7A	0.293828	4.35668	6.99472	0.0239599	0.822251
ENSG00000110047	10938	EHD1	EH domain containing 1	0.339376	6.41596	6.98926	0.0240029	0.822251
ENSG00000251396	NA	NA	NA	-1.01656	-1.21824	7.00725	0.0240082	0.822251
ENSG00000151067	775	CACNA1C	calcium voltage-gated channel subunit alpha1 C	-1.41134	-1.88014	6.91169	0.0240759	0.822251
ENSG00000124920	745	MYRF	myelin regulatory factor	0.696924	1.38542	6.98001	0.0240789	0.822251
ENSG00000115758	4953	ODC1	ornithine decarboxylase 1	0.45238	6.38608	6.95541	0.0242718	0.822251
ENSG00000231185	101926941	SPRY4-AS1	SPRY4 antisense RNA 1	1.4148	-1.47529	6.91453	0.0242881	0.822251
ENSG00000110318	57562	CEP126	centrosomal protein 126	-0.678682	0.519288	6.95322	0.0242951	0.822251
ENSG00000044446	5256	PHKA2	phosphorylase kinase regulatory subunit alpha 2	-0.212676	6.15021	6.95033	0.0243125	0.822251
ENSG00000160007	2909	ARHGAP35	Rho GTPase activating protein 35	-0.427703	2.87022	6.9464	0.0243444	0.822251
ENSG00000123700	3759	KCNJ2	potassium inwardly rectifying channel subfamily J member 2	0.80741	-0.191647	6.95016	0.0243464	0.822251
ENSG00000264522	56957	OTUD7B	OTU deubiquitinase 7B	-0.226509	5.33115	6.93664	0.0244225	0.822251
ENSG00000141447	114876	OSBPL1A	oxysterol binding protein like 1A	-0.322472	3.52219	6.93398	0.0244442	0.822251
ENSG00000164142	729830	FHIP1A	FHF complex subunit HOOK interacting protein 1A	-0.239146	4.82388	6.92762	0.0244954	0.822251
ENSG00000134247	5738	PTGFRN	prostaglandin F2 receptor inhibitor	-0.283347	6.41705	6.92446	0.0245209	0.822251
ENSG00000134864	87769	GGACT	gamma-glutamylamine cyclotransferase	-0.655303	0.452656	6.88628	0.0248398	0.831248
ENSG00000108773	2648	KAT2A	lysine acetyltransferase 2A	0.33703	4.1126	6.87613	0.0249162	0.83211
ENSG00000244675	NA	NA	NA	-0.478418	2.43178	6.85667	0.0250779	0.835812
ENSG00000100911	5721	PSME2	proteasome activator subunit 2	0.239536	5.89967	6.84866	0.0251442	0.836326
ENSG00000266714	80022	MYO15B	myosin XVB	-1.25342	-1.32554	6.83679	0.0253948	0.841561
ENSG00000164741	10395	DLC1	DLC1 Rho GTPase activating protein	-0.557053	2.64444	6.81778	0.0254041	0.841561
ENSG00000160886	54742	LY6K	lymphocyte antigen 6 family member K	-0.32313	5.26999	6.7867	0.025668	0.846418
ENSG00000123104	3709	ITPR2	inositol 1,4,5-trisphosphate receptor type 2	-0.284222	6.19914	6.77487	0.0257695	0.846418
ENSG00000138468	57337	SENP7	SUMO specific peptidase 7	-0.322576	3.42421	6.757	0.025924	0.846418
ENSG00000172893	1717	DHCR7	7-dehydrocholesterol reductase	0.317695	5.52162	6.75026	0.0259823	0.846418
ENSG00000179240	100506127	GVQW3	GVQW motif containing 3	-0.577034	0.260144	6.74954	0.025997	0.846418
ENSG00000147872	123	PLIN2	perilipin 2	0.18938	8.1278	6.74392	0.0260374	0.846418
ENSG00000184983	4700	NDUFA6	NADH:ubiquinone oxidoreductase subunit A6	0.272664	5.66245	6.74317	0.0260439	0.846418
ENSG00000153404	153478	PLEKHG4B	pleckstrin homology and RhoGEF domain containing G4B	0.342767	5.28002	6.73866	0.0260832	0.846418
ENSG00000170917	11162	NUDT6	nudix hydrolase 6	-0.732566	0.498429	6.73724	0.026102	0.846418
ENSG00000135740	6553	SLC9A5	solute carrier family 9 member A5	-1.38122	-1.83263	6.71399	0.0261133	0.846418
ENSG00000181856	6517	SLC2A4	solute carrier family 2 member 4	1.34466	-1.55424	6.72509	0.0261173	0.846418
ENSG00000079101	27098	CLUL1	clusterin like 1	-0.954941	-0.989414	6.68136	0.026697	0.862202
ENSG00000279393	NA	NA	NA	-0.698086	-0.120749	6.67237	0.0267312	0.862202
ENSG00000165025	6850	SYK	spleen associated tyrosine kinase	0.404925	2.79785	6.63776	0.0269827	0.862202
ENSG00000165912	29763	PACSIN3	protein kinase C and casein kinase substrate in neurons 3	-0.248071	4.70287	6.63278	0.0270275	0.862202
ENSG00000026508	960	CD44	CD44 molecule (IN blood group)	-0.805172	0.199379	6.62728	0.0271364	0.862202
ENSG00000147231	55086	RADX	RPA1 related single stranded DNA binding protein, X-linked	-0.456685	1.88563	6.61344	0.0272055	0.862202
ENSG00000141682	5366	PMAIP1	phorbol-12-myristate-13-acetate-induced protein 1	0.43295	2.36718	6.61182	0.02722	0.862202
ENSG00000115194	7781	SLC30A3	solute carrier family 30 member 3	1.68064	-2.02518	6.49494	0.0272421	0.862202
ENSG00000260086	105371240	LOC105371240	uncharacterized LOC105371240	1.71336	-2.3439	6.29826	0.0272747	0.862202
ENSG00000112541	10846	PDE10A	phosphodiesterase 10A	0.35495	3.86353	6.59923	0.0273355	0.862202
ENSG00000135622	10505	SEMA4F	ssemaphorin 4F	-0.268997	4.25675	6.58743	0.0274447	0.862202
ENSG00000227252	105373951	COPS8-DT	COPS8 divergent transcript	-0.657013	1.35396	6.58735	0.0274474	0.862202
ENSG00000115590	7850	IL1R2	interleukin 1 receptor type 2	-0.610585	0.582913	6.57825	0.0275395	0.862202
ENSG00000171056	83595	SOX7	SRY-box transcription factor 7	-0.628598	0.788383	6.57181	0.0275941	0.862202
ENSG00000135686	79786	KLHL36	kelch like family member 36	-0.245819	5.21412	6.57032	0.0276041	0.862202
ENSG00000163820	79443	FYCO1	FYVE and coiled-coil domain autophagy adaptor 1	-0.205455	5.03655	6.57026	0.0276046	0.862202
ENSG00000111144	4048	LTA4H	leukotriene A4 hydrolase	-0.216497	5.7192	6.56894	0.027617	0.862202
ENSG00000236337	NA	NA	NA	1.25946	-1.35863	6.47345	0.0276532	0.862202
ENSG00000117877	10849	POLR1G	RNA polymerase I subunit G	0.257621	3.91188	6.56428	0.0276607	0.862202
ENSG00000108479	2584	GALK1	galactokinase 1	-0.317207	4.7737	6.56411	0.0276622	0.862202
ENSG00000254858	84769	MPV17L2	MPV17 mitochondrial inner membrane protein like 2	0.356132	3.26931	6.55944	0.0277063	0.862202
ENSG00000167261	64174	DPEP2	dipeptidase 2	1.15014	-1.00411	6.51394	0.0280106	0.869451
ENSG00000215045	392862	GRID2IP	Grid2 interacting protein	-1.04686	-1.50567	6.46121	0.0280655	0.869451
ENSG00000171223	3726	JUNB	JunB proto-oncogene, AP-1 transcription factor subunit	0.316335	5.653	6.51434	0.0281335	0.869451
ENSG00000113249	26762	HAVCR1	hepatitis A virus cellular receptor 1	-0.554548	3.38014	6.50956	0.0281795	0.869451
ENSG00000183741	23466	CBX6	chromobox 6	-0.342539	3.36186	6.49686	0.0283017	0.869451
ENSG00000165125	55503	TRPV6	transient receptor potential cation channel subfamily V member 6	0.955657	-0.32738	6.46174	0.0283088	0.869451
ENSG00000289891	NA	NA	NA	1.43104	-1.49451	6.49833	0.0283097	0.869451
ENSG00000012171	7869	SEMA3B	semaphorin 3B	0.872939	0.880963	6.49113	0.0283697	0.86967
ENSG00000106003	3955	LFNG	LFNG O-fucosylpeptide 3-beta-N-acetylglucosaminyltransferase	1.26101	-1.45588	6.12984	0.0286397	0.87631
ENSG00000132819	55544	RBM38	RNA binding motif protein 38	0.301519	5.02472	6.45625	0.028696	0.876402
ENSG00000109944	79864	JHY	junctional cadherin complex regulator	-0.32534	2.80103	6.44515	0.0288054	0.876685
ENSG00000138646	51191	HERC5	HECT and RLD domain containing E3 ubiquitin protein ligase 5	0.286193	6.0871	6.44445	0.028812	0.876685
ENSG00000104763	427	ASAH1	N-acylsphingosine amidohydrolase 1	0.202423	5.94268	6.42636	0.0289907	0.878772
ENSG00000177694	254827	NAALADL2	N-acetylated alpha-linked acidic dipeptidase like 2	-0.607298	0.495667	6.42262	0.0290343	0.878772
ENSG00000023330	211	ALAS1	5'-aminolevulinate synthase 1	0.300091	5.91825	6.4213	0.029041	0.878772
ENSG00000105497	7728	ZNF175	zinc finger protein 175	-0.351704	2.55243	6.4149	0.0291052	0.879094
ENSG00000109576	51166	AADAT	aminoadipate aminotransferase	0.340008	4.4239	6.3985	0.0292688	0.882415
ENSG00000131746	84951	TNS4	tensin 4	1.32153	-0.195493	6.3978	0.0293294	0.882622
ENSG00000185261	285600	KIAA0825	KIAA0825	1.09634	-1.41331	6.38792	0.0295223	0.886801
ENSG00000117586	7292	TNFSF4	TNF superfamily member 4	-0.733559	-0.356744	6.36691	0.0296256	0.888281
ENSG00000102390	51260	PBDC1	polysaccharide biosynthesis domain containing 1	0.290318	4.33664	6.34537	0.0298081	0.889864
ENSG00000240583	358	AQP1	aquaporin 1 (Colton blood group)	-0.781249	0.618235	6.35041	0.0298158	0.889864
ENSG00000257038	100287837	ARHGEF17-AS1	ARHGEF17 antisense RNA 1	-1.21026	-1.46372	6.34221	0.0299045	0.889864
ENSG00000117280	8934	RAB29	RAB29, member RAS oncogene family	-0.252854	4.76989	6.33324	0.0299329	0.889864
ENSG00000140564	5045	FURIN	furin, paired basic amino acid cleaving enzyme	0.272261	8.74497	6.33166	0.0299492	0.889864
ENSG00000174529	388730	TMEM81	transmembrane protein 81	-0.75081	-0.495933	6.32774	0.0300763	0.891683
ENSG00000127314	5908	RAP1B	RAP1B, member of RAS oncogene family	0.171609	7.28523	6.31528	0.0301189	0.891683
ENSG00000189052	93659	CGB5	chorionic gonadotropin subunit beta 5	0.589928	8.61023	6.30237	0.0302534	0.893927
ENSG00000126353	1236	CCR7	C-C motif chemokine receptor 7	0.525939	3.0695	6.29762	0.0303035	0.893927
ENSG00000117676	6195	RPS6KA1	ribosomal protein S6 kinase A1	0.281178	5.91366	6.28988	0.0303843	0.894704
ENSG00000167772	51129	ANGPTL4	angiopoietin like 4	-0.494839	3.61103	6.27919	0.0304971	0.8959
ENSG00000121671	1408	CRY2	cryptochrome circadian regulator 2	-0.249078	4.43266	6.27567	0.030534	0.8959
ENSG00000198933	9755	TBKBP1	TBK1 binding protein 1	-0.893598	0.496058	6.27105	0.030624	0.89686
ENSG00000137868	64220	STRA6	signaling receptor and transporter of retinol STRA6	0.722342	2.20358	6.25858	0.0307172	0.89686
ENSG00000173432	6288	SAA1	serum amyloid A1	0.667593	-0.289713	6.26693	0.0307367	0.89686
ENSG00000169136	22809	ATF5	activating transcription factor 5	0.320351	3.76475	6.25205	0.030785	0.89686
ENSG00000167377	7571	ZNF23	zinc finger protein 23	1.54053	-1.66412	6.0935	0.0309914	0.898583
ENSG00000188002	NA	NA	NA	-0.813861	0.0618453	6.23447	0.0309988	0.898583
ENSG00000124635	8970	H2BC11	H2B clustered histone 11	0.765122	0.0810154	6.23457	0.0310114	0.898583
ENSG00000148158	401548	SNX30	sorting nexin family member 30	-0.219397	5.24623	6.21922	0.0311377	0.898583
ENSG00000277738	NA	NA	NA	0.560053	0.989676	6.21746	0.0311614	0.898583
ENSG00000101447	81610	FAM83D	family with sequence similarity 83 member D	0.350531	5.27941	6.2064	0.0312768	0.898583
ENSG00000169604	84168	ANTXR1	ANTXR cell adhesion molecule 1	0.665417	1.09401	6.20854	0.0312878	0.898583
ENSG00000171236	116844	LRG1	leucine rich alpha-2-glycoprotein 1	0.266681	4.44853	6.20196	0.0313252	0.898583
ENSG00000123342	4327	MMP19	matrix metallopeptidase 19	0.211674	7.00356	6.20094	0.0313364	0.898583
ENSG00000121552	1475	CSTA	cystatin A	0.488304	1.61917	6.19499	0.031403	0.898926
ENSG00000221968	3995	FADS3	fatty acid desaturase 3	0.370571	6.85168	6.1719	0.0316549	0.903248
ENSG00000107554	23268	DNMBP	dynamin binding protein	-0.454417	2.6701	6.17113	0.031664	0.903248
ENSG00000092758	1299	COL9A3	collagen type IX alpha 3 chain	0.261067	8.17277	6.15916	0.031796	0.905442
ENSG00000226887	100288413	ERVMER34-1	endogenous retrovirus group MER34 member 1, envelope	0.225735	9.25088	6.14984	0.0318997	0.906823
ENSG00000231940	440732	RPS7P3	ribosomal protein S7 pseudogene 3	0.965174	-0.124417	6.13407	0.0320974	0.910037
ENSG00000132681	480	ATP1A4	ATPase Na+/K+ transporting subunit alpha 4	0.355608	2.88533	6.12988	0.0321235	0.910037
ENSG00000203760	387103	CENPW	centromere protein W	0.300586	3.52213	6.09881	0.0324749	0.913835
ENSG00000161647	4356	MPP3	MAGUK p55 scaffold protein 3	-0.793294	-0.0191717	6.09431	0.0325519	0.913835
ENSG00000164404	2661	GDF9	growth differentiation factor 9	-1.12699	-1.26224	6.1045	0.0326022	0.913835
ENSG00000138443	10152	ABI2	abl interactor 2	-0.206335	5.16062	6.08729	0.0326062	0.913835
ENSG00000154153	54463	RETREG1	reticulophagy regulator 1	0.418607	2.94693	6.08219	0.0326655	0.913835
ENSG00000182836	345557	PLCXD3	phosphatidylinositol specific phospholipase C X domain containing 3	-0.54716	3.22081	6.08105	0.032678	0.913835
ENSG00000158571	5207	PFKFB1	6-phosphofructo-2-kinase/fructose-2,6-biphosphatase 1	-0.837922	-0.943999	6.08559	0.0327267	0.913835
ENSG00000172201	3400	ID4	inhibitor of DNA binding 4	-0.720684	2.64313	6.07596	0.0327368	0.913835
ENSG00000082269	57579	FAM135A	family with sequence similarity 135 member A	0.263909	4.70768	6.0726	0.0327749	0.913835
ENSG00000163602	23429	RYBP	RING1 and YY1 binding protein	0.216935	7.34626	6.06923	0.0328138	0.913835
ENSG00000172159	257019	FRMD3	FERM domain containing 3	-0.836327	-0.542074	6.06844	0.0328883	0.914361
ENSG00000166986	4141	MARS1	methionyl-tRNA synthetase 1	0.221366	7.20339	6.05418	0.0329879	0.914658
ENSG00000206561	8292	COLQ	collagen like tail subunit of asymmetric acetylcholinesterase	1.14669	-0.862908	6.05769	0.0330103	0.914658
ENSG00000024422	30846	EHD2	EH domain containing 2	-0.383286	4.30967	6.04571	0.0330864	0.915223
ENSG00000116898	64960	MRPS15	mitochondrial ribosomal protein S15	0.20833	6.03967	6.0253	0.0333253	0.919542
ENSG00000183801	283298	OLFML1	olfactomedin like 1	0.280876	4.4305	6.02124	0.033373	0.919542
ENSG00000143320	1382	CRABP2	cellular retinoic acid binding protein 2	-1.78279	-1.323	5.99365	0.0334104	0.919542
ENSG00000128656	1123	CHN1	chimerin 1	1.09625	-0.991037	6.02589	0.0334814	0.919615
ENSG00000105865	11062	DUS4L	dihydrouridine synthase 4 like	0.52115	2.16735	6.00843	0.033525	0.919615
ENSG00000114251	7474	WNT5A	Wnt family member 5A	0.328392	4.39313	6.0032	0.0335862	0.919758
ENSG00000286001	NA	NA	NA	-1.5545	-1.72032	5.97322	0.0338705	0.925062
ENSG00000037042	27175	TUBG2	tubulin gamma 2	-0.392135	2.13531	5.97298	0.0339478	0.925062
ENSG00000168924	3954	LETM1	leucine zipper and EF-hand containing transmembrane protein 1	0.214626	5.19745	5.97284	0.0339488	0.925062
ENSG00000164707	26266	SLC13A4	solute carrier family 13 member 4	0.444614	4.19531	5.94538	0.0342812	0.931672
ENSG00000157766	176	ACAN	aggrecan	-0.263045	8.77619	5.94342	0.0343048	0.931672
ENSG00000147676	114569	MAL2	mal, T cell differentiation protein 2	-0.258527	6.41932	5.92528	0.0345265	0.936148
ENSG00000128203	57168	ASPHD2	aspartate beta-hydroxylase domain containing 2	-0.550243	1.31852	5.90963	0.0347215	0.939884
ENSG00000184260	8338	H2AC20	H2A clustered histone 20	0.809941	-0.868516	5.89892	0.0349735	0.945147
ENSG00000156873	5261	PHKG2	phosphorylase kinase catalytic subunit gamma 2	0.264503	5.13453	5.86561	0.0352683	0.948324
ENSG00000137168	51645	PPIL1	peptidylprolyl isomerase like 1	0.211523	5.72545	5.85956	0.0353446	0.948324
ENSG00000152518	678	ZFP36L2	ZFP36 ring finger protein like 2	0.258781	4.3607	5.84807	0.03549	0.948324
ENSG00000269952	NA	NA	NA	-1.05451	-1.35199	5.85027	0.03559	0.948324
ENSG00000102317	5935	RBM3	RNA binding motif protein 3	0.196965	7.47187	5.83742	0.0356255	0.948324
ENSG00000144791	8994	LIMD1	LIM domain containing 1	-0.196906	5.92826	5.83696	0.0356314	0.948324
ENSG00000108861	1845	DUSP3	dual specificity phosphatase 3	0.200631	6.25567	5.83402	0.0356688	0.948324
ENSG00000162738	57216	VANGL2	VANGL planar cell polarity protein 2	0.761607	-0.335571	5.83424	0.0357231	0.948324
ENSG00000285881	NA	NA	NA	1.33331	-1.29801	5.79933	0.0357735	0.948324
ENSG00000175756	54998	AURKAIP1	aurora kinase A interacting protein 1	0.225361	4.94303	5.82239	0.0358178	0.948324
ENSG00000135838	80896	NPL	N-acetylneuraminate pyruvate lyase	0.447308	1.16757	5.82163	0.0358303	0.948324
ENSG00000222005	388948	LINC01118	long intergenic non-protein coding RNA 1118	1.10222	-1.12437	5.81385	0.0358977	0.948324
ENSG00000269667	NA	NA	NA	-1.53152	-1.813	5.60016	0.0359479	0.948324
ENSG00000107551	83937	RASSF4	Ras association domain family member 4	0.732302	-0.398262	5.80499	0.0360853	0.948324
ENSG00000168004	117245	PLAAT5	phospholipase A and acyltransferase 5	0.817754	0.603709	5.79906	0.0361365	0.948324
ENSG00000272667	NA	NA	NA	-1.03479	-1.08892	5.80579	0.0361856	0.948324
ENSG00000155189	55326	AGPAT5	1-acylglycerol-3-phosphate O-acyltransferase 5	-0.231158	4.84584	5.79302	0.036197	0.948324
ENSG00000103227	64788	LMF1	lipase maturation factor 1	-1.1787	-1.45504	5.71171	0.0362797	0.948324
ENSG00000203783	574414	PRR9	proline rich 9	0.759494	2.09186	5.78404	0.0363179	0.948324
ENSG00000006047	51087	YBX2	Y-box binding protein 2	-0.56717	1.0334	5.78162	0.0363513	0.948324
ENSG00000174358	340024	SLC6A19	solute carrier family 6 member 19	0.446689	4.25758	5.78004	0.0363662	0.948324
ENSG00000177469	284119	CAVIN1	caveolae associated protein 1	-0.335111	6.38641	5.77953	0.0363729	0.948324
ENSG00000135643	27345	KCNMB4	potassium calcium-activated channel subfamily M regulatory beta subunit 4	-0.438685	2.01492	5.77251	0.0364659	0.948324
ENSG00000269397	NA	NA	NA	-0.587156	0.476994	5.77257	0.0364762	0.948324
ENSG00000133124	8471	IRS4	insulin receptor substrate 4	1.11211	-1.5745	5.77462	0.0365499	0.948738
ENSG00000112655	5754	PTK7	protein tyrosine kinase 7 (inactive)	-0.627331	0.66042	5.75736	0.0366741	0.950462
ENSG00000213762	7693	ZNF134	zinc finger protein 134	0.263989	3.45929	5.74565	0.0368195	0.950517
ENSG00000148700	120	ADD3	adducin 3	-0.216401	5.72407	5.74329	0.0368505	0.950517
ENSG00000173786	1267	CNP	2',3'-cyclic nucleotide 3' phosphodiesterase	0.246196	5.86313	5.74161	0.0368729	0.950517
ENSG00000169429	3576	CXCL8	C-X-C motif chemokine ligand 8	0.904329	-0.105371	5.74336	0.0369077	0.950517
ENSG00000248898	125775243	PELO-AS1	PELO antisense RNA 1	1.01659	-1.30201	5.72242	0.0371695	0.953903
ENSG00000163909	26508	HEYL	hes related family bHLH transcription factor with YRPW motif like	0.652526	0.104983	5.71475	0.037257	0.953903
ENSG00000283342	NA	NA	NA	-0.446874	2.08674	5.71027	0.0372932	0.953903
ENSG00000117266	5129	CDK18	cyclin dependent kinase 18	-0.423946	1.83437	5.70434	0.0373743	0.953903
ENSG00000105939	56829	ZC3HAV1	zinc finger CCCH-type containing, antiviral 1	0.17674	7.47291	5.69959	0.0374368	0.953903
ENSG00000120149	4488	MSX2	msh homeobox 2	0.274923	6.31741	5.69628	0.0374816	0.953903
ENSG00000205464	NA	NA	NA	-0.395576	1.44047	5.68335	0.0376594	0.953903
ENSG00000154451	115362	GBP5	guanylate binding protein 5	2.01936	-2.16678	5.41262	0.0376849	0.953903
ENSG00000162654	115361	GBP4	guanylate binding protein 4	0.576524	0.578665	5.68033	0.0377148	0.953903
ENSG00000196110	374879	ZNF699	zinc finger protein 699	-0.3412	3.28761	5.67547	0.0377655	0.953903
ENSG00000232216	28426	IGHV3-43	immunoglobulin heavy variable 3-43	0.845334	-0.928971	5.68197	0.03778	0.953903
ENSG00000155508	9337	CNOT8	CCR4-NOT transcription complex subunit 8	-0.18882	5.74018	5.66827	0.0378638	0.953903
ENSG00000109971	3312	HSPA8	heat shock protein family A (Hsp70) member 8	0.192924	10.607	5.66435	0.0379176	0.953903
ENSG00000168065	55867	SLC22A11	solute carrier family 22 member 11	0.476242	3.7988	5.66403	0.0379222	0.953903
ENSG00000229425	105369302	LOC105369302	uncharacterized LOC105369302	-1.11113	-1.48802	5.55152	0.0381986	0.953903
ENSG00000042980	10863	ADAM28	ADAM metallopeptidase domain 28	-0.434967	2.24837	5.6415	0.0382344	0.953903
ENSG00000176619	84823	LMNB2	lamin B2	0.245043	7.60749	5.63318	0.0383494	0.953903
ENSG00000228889	100289373	UBAC2-AS1	UBAC2 antisense RNA 1	-1.04231	-1.47726	5.57814	0.0383538	0.953903
ENSG00000163220	6280	S100A9	S100 calcium binding protein A9	0.679258	0.543803	5.63303	0.0383613	0.953903
ENSG00000069702	7049	TGFBR3	transforming growth factor beta receptor 3	0.209481	7.94081	5.6313	0.0383756	0.953903
ENSG00000177707	25945	NECTIN3	nectin cell adhesion molecule 3	0.225855	7.37453	5.62934	0.038403	0.953903
ENSG00000172840	57546	PDP2	pyruvate dehydrogenase phosphatase catalytic subunit 2	-0.308492	4.50951	5.62695	0.0384364	0.953903
ENSG00000214756	751071	CSKMT	citrate synthase lysine methyltransferase	0.696168	-0.422888	5.6288	0.0384581	0.953903
ENSG00000079337	10411	RAPGEF3	Rap guanine nucleotide exchange factor 3	1.17831	-1.55861	5.62139	0.038533	0.953903
ENSG00000154548	135295	SRSF12	serine and arginine rich splicing factor 12	-0.63986	0.492957	5.62074	0.0385344	0.953903
ENSG00000127377	155051	CRYGN	crystallin gamma N	2.59613	-2.43889	5.33688	0.0385539	0.953903
ENSG00000249992	25907	TMEM158	transmembrane protein 158	-0.857395	-0.832468	5.6136	0.0387283	0.953903
ENSG00000122008	51426	POLK	DNA polymerase kappa	-0.227625	5.16611	5.60451	0.0387518	0.953903
ENSG00000166825	290	ANPEP	alanyl aminopeptidase, membrane	0.201581	7.03074	5.60439	0.0387535	0.953903
ENSG00000237854	NA	NA	NA	0.289209	4.63754	5.60233	0.0387826	0.953903
ENSG00000110881	41	ASIC1	acid sensing ion channel subunit 1	-0.353969	3.12024	5.59838	0.0388389	0.953903
ENSG00000128165	79924	ADM2	adrenomedullin 2	0.45005	4.37265	5.57839	0.0391229	0.957348
ENSG00000253967	101926892	LINC03020	long intergenic non-protein coding RNA 3020	1.03448	-1.46942	5.58398	0.0391924	0.957348
ENSG00000263934	NA	NA	NA	0.869428	-0.822942	5.58088	0.0392281	0.957348
ENSG00000060138	8531	YBX3	Y-box binding protein 3	-0.180662	7.25414	5.57014	0.0392411	0.957348
ENSG00000270977	NA	NA	NA	0.687961	-0.00986184	5.56993	0.0392828	0.957348
ENSG00000230490	NA	NA	NA	1.89034	-1.7308	5.37311	0.0393287	0.957348
ENSG00000272008	124901355	LOC124901355	translation initiation factor IF-2-like	-1.07422	-1.59342	5.44599	0.0393965	0.957581
ENSG00000102243	51442	VGLL1	vestigial like family member 1	0.169179	9.0274	5.55499	0.039459	0.957682
ENSG00000200393	106481401	RNU6-698P	RNA, U6 small nuclear 698, pseudogene	0.800781	-0.158206	5.55279	0.039565	0.958838
ENSG00000099219	79956	ERMP1	endoplasmic reticulum metallopeptidase 1	-0.192074	6.81446	5.53842	0.0396992	0.960674
ENSG00000128590	4189	DNAJB9	DnaJ heat shock protein family (Hsp40) member B9	0.203085	6.35593	5.53215	0.0397905	0.961468
ENSG00000204323	643008	SMIM5	small integral membrane protein 5	0.838744	-0.028205	5.53018	0.0398495	0.961479
ENSG00000198053	140885	SIRPA	signal regulatory protein alpha	0.429147	2.90003	5.50423	0.0402009	0.968536
ENSG00000168803	161823	MAPDA	N6-Methyl-AMP deaminase	-0.299837	2.69781	5.49408	0.0403511	0.969872
ENSG00000112796	59084	ENPP5	ectonucleotide pyrophosphatase/phosphodiesterase family member 5	-0.285633	4.84434	5.49245	0.0403748	0.969872
ENSG00000137494	338699	ANKRD42	ankyrin repeat domain 42	-0.398047	2.39034	5.48855	0.0404335	0.969872
ENSG00000087301	57544	TXNDC16	thioredoxin domain containing 16	-0.325315	3.20802	5.47562	0.0406261	0.97262
ENSG00000268543	NA	NA	NA	-1.43662	-2.13147	5.40793	0.0406664	0.97262
ENSG00000177732	6666	SOX12	SRY-box transcription factor 12	-0.273033	4.2441	5.4654	0.0407791	0.973897
ENSG00000210144	NA	NA	NA	-1.1854	-1.76982	5.20184	0.040849	0.974152
ENSG00000165591	158584	FAAH2	fatty acid amide hydrolase 2	0.38003	2.1819	5.45331	0.040962	0.974316
ENSG00000139370	121260	SLC15A4	solute carrier family 15 member 4	-0.333922	3.49268	5.45245	0.0409745	0.974316
ENSG00000137825	3706	ITPKA	inositol-trisphosphate 3-kinase A	1.38316	-1.58795	5.42742	0.0410882	0.975608
ENSG00000176092	55057	CRYBG2	crystallin beta-gamma domain containing 2	0.303781	6.19778	5.43569	0.0412286	0.977529
ENSG00000187678	81848	SPRY4	sprouty RTK signaling antagonist 4	0.282006	4.32375	5.4315	0.0412925	0.977632
ENSG00000127603	23499	MACF1	microtubule actin crosslinking factor 1	-0.232287	8.87718	5.42391	0.0414085	0.977662
ENSG00000286099	NA	NA	NA	0.717838	0.157856	5.4204	0.0414748	0.977662
ENSG00000082781	3693	ITGB5	integrin subunit beta 5	-0.241479	5.56512	5.41251	0.0415837	0.977662
ENSG00000108349	22794	CASC3	CASC3 exon junction complex subunit	0.170966	6.94234	5.41031	0.0416175	0.977662
ENSG00000173157	80070	ADAMTS20	ADAM metallopeptidase with thrombospondin type 1 motif 20	0.542651	6.24005	5.40863	0.0416434	0.977662
ENSG00000228288	100506696	PCAT6	prostate cancer associated transcript 6	0.456218	0.788131	5.40838	0.0416518	0.977662
ENSG00000123136	10212	DDX39A	DExD-box helicase 39A	0.230259	5.20426	5.40193	0.0417468	0.977662
ENSG00000151718	80014	WWC2	WW and C2 domain containing 2	-0.193842	6.27959	5.39811	0.0418059	0.977662
ENSG00000137962	9411	ARHGAP29	Rho GTPase activating protein 29	-0.297861	6.88152	5.39661	0.0418293	0.977662
ENSG00000250182	NA	NA	NA	0.930748	0.85427	5.38825	0.0419721	0.979608
ENSG00000159023	2035	EPB41	erythrocyte membrane protein band 4.1	-0.20748	5.1065	5.37633	0.0421452	0.982252
ENSG00000162409	5563	PRKAA2	protein kinase AMP-activated catalytic subunit alpha 2	-0.528574	3.39737	5.36796	0.0422766	0.982986
ENSG00000136895	84253	GARNL3	GTPase activating Rap/RanGAP domain like 3	-0.92804	-1.092	5.37238	0.0423772	0.982986
ENSG00000108094	8453	CUL2	cullin 2	0.167883	6.38276	5.35821	0.0424298	0.982986
ENSG00000115657	10058	ABCB6	ATP binding cassette subfamily B member 6 (LAN blood group)	0.792668	-1.06057	5.36647	0.0424715	0.982986
ENSG00000228672	389333	PROB1	proline rich basic protein 1	0.599769	0.272451	5.35605	0.0424758	0.982986
ENSG00000096996	3594	IL12RB1	interleukin 12 receptor subunit beta 1	1.35064	-1.38591	5.31516	0.0425998	0.984149
ENSG00000126351	7067	THRA	thyroid hormone receptor alpha	-0.360501	2.49887	5.34363	0.0426612	0.984149
ENSG00000111860	387119	CEP85L	centrosomal protein 85 like	-0.287271	3.54125	5.33485	0.0428006	0.984149
ENSG00000119950	4601	MXI1	MAX interactor 1, dimerization protein	-0.371012	3.3557	5.32946	0.0428867	0.984149
ENSG00000180155	66004	LYNX1	Ly6/neurotoxin 1	-0.359228	3.0298	5.32916	0.0428917	0.984149
ENSG00000077009	27231	NMRK2	nicotinamide riboside kinase 2	1.5851	-1.79925	5.19533	0.042899	0.984149
ENSG00000221963	80830	APOL6	apolipoprotein L6	0.180945	7.94747	5.32578	0.0429453	0.984149
ENSG00000185306	115749	C12orf56	chromosome 12 open reading frame 56	0.418568	1.23381	5.31369	0.043142	0.984393
ENSG00000241106	3112	HLA-DOB	major histocompatibility complex, class II, DO beta	-1.07613	-1.03639	5.32095	0.0431865	0.984393
ENSG00000272645	NA	NA	NA	0.492446	1.47987	5.31085	0.0431877	0.984393
ENSG00000273145	124905134	LOC124905134	uncharacterized LOC124905134	-1.34519	-1.8867	5.30194	0.0432149	0.984393
ENSG00000143318	844	CASQ1	calsequestrin 1	0.530334	1.58555	5.30425	0.0432974	0.984393
ENSG00000183496	84206	MEX3B	mex-3 RNA binding family member B	-0.32887	3.38926	5.3028	0.0433155	0.984393
ENSG00000111752	1911	PHC1	polyhomeotic homolog 1	-0.174171	6.34229	5.29319	0.043471	0.986205
ENSG00000174697	3952	LEP	leptin	0.631355	8.48854	5.28842	0.0435487	0.986205
ENSG00000277142	NA	NA	NA	-1.00913	-1.81969	5.2986	0.0435753	0.986205
ENSG00000284612	NA	NA	NA	-1.18603	-1.88219	5.26249	0.0438232	0.989331
ENSG00000166049	139135	PASD1	PAS domain containing repressor 1	-1.57313	0.142941	5.25591	0.0438737	0.989331
ENSG00000249863	NA	NA	NA	-0.410198	1.41843	5.26562	0.0439241	0.989331
ENSG00000230445	387646	LRRC37A6P	leucine rich repeat containing 37 member A6, pseudogene	-0.888916	-0.937891	5.26695	0.0440352	0.989331
ENSG00000279296	NA	NA	NA	1.30244	0.572456	5.20093	0.0440814	0.989331
ENSG00000274963	106481086	RN7SL600P	RNA, 7SL, cytoplasmic 600, pseudogene	1.12332	-1.68683	5.21691	0.0441426	0.989331
ENSG00000144045	165545	DQX1	DEAQ-box RNA dependent ATPase 1	-0.41797	1.42734	5.25226	0.0441449	0.989331
ENSG00000103042	55238	SLC38A7	solute carrier family 38 member 7	0.280647	4.56544	5.23817	0.0443766	0.989331
ENSG00000237438	NA	NA	NA	-1.48123	-2.14175	5.16242	0.0444294	0.989331
ENSG00000179833	9792	SERTAD2	SERTA domain containing 2	-0.168843	6.65619	5.22404	0.0446129	0.989331
ENSG00000261732	NA	NA	NA	-0.840675	-1.13261	5.22049	0.0447586	0.989331
ENSG00000168785	10098	TSPAN5	tetraspanin 5	-0.618455	1.60103	5.20982	0.0448541	0.989331
ENSG00000125249	5911	RAP2A	RAP2A, member of RAS oncogene family	-0.256713	6.10692	5.20947	0.0448582	0.989331
ENSG00000249859	5820	PVT1	Pvt1 oncogene	-0.31515	2.72188	5.19384	0.0451236	0.989331
ENSG00000165312	220213	OTUD1	OTU deubiquitinase 1	-0.300289	2.85276	5.19134	0.045166	0.989331
ENSG00000147234	84443	FRMPD3	FERM and PDZ domain containing 3	1.15816	-1.64696	5.17377	0.0451837	0.989331
ENSG00000104332	6422	SFRP1	secreted frizzled related protein 1	-0.36494	4.24107	5.18928	0.0452009	0.989331
ENSG00000189184	54510	PCDH18	protocadherin 18	1.0506	-1.3563	5.18829	0.0453182	0.989331
ENSG00000087269	8602	NOP14	NOP14 nucleolar protein	0.202987	5.99118	5.17585	0.0454304	0.989331
ENSG00000185561	727910	TLCD2	TLC domain containing 2	-0.539799	0.474622	5.17326	0.0454833	0.989331
ENSG00000157856	92749	DRC1	dynein regulatory complex subunit 1	1.17113	-0.876536	5.17559	0.0455303	0.989331
ENSG00000169891	9185	REPS2	RALBP1 associated Eps domain containing 2	-0.444865	4.0445	5.16654	0.0455904	0.989331
ENSG00000012223	4057	LTF	lactotransferrin	0.905291	0.127763	5.16731	0.0456156	0.989331
ENSG00000186312	NA	NA	NA	0.338043	1.95204	5.164	0.0456353	0.989331
ENSG00000167723	162514	TRPV3	transient receptor potential cation channel subfamily V member 3	0.295688	3.86242	5.16321	0.0456478	0.989331
ENSG00000077157	4660	PPP1R12B	protein phosphatase 1 regulatory subunit 12B	-0.212144	4.3996	5.16249	0.0456602	0.989331
ENSG00000131069	55902	ACSS2	acyl-CoA synthetase short chain family member 2	0.183014	5.6077	5.14965	0.0458825	0.989331
ENSG00000163629	5783	PTPN13	protein tyrosine phosphatase non-receptor type 13	-0.34185	3.55111	5.14934	0.045888	0.989331
ENSG00000181690	5324	PLAG1	PLAG1 zinc finger	-0.235324	4.32461	5.14647	0.0459377	0.989331
ENSG00000139974	145389	SLC38A6	solute carrier family 38 member 6	0.42229	2.6798	5.14288	0.0460008	0.989331
ENSG00000204060	100132074	FOXO6	forkhead box O6	0.317101	4.58657	5.14146	0.046025	0.989331
ENSG00000154832	30827	CXXC1	CXXC finger protein 1	0.198643	4.70374	5.13707	0.0461016	0.989331
ENSG00000198682	9060	PAPSS2	3'-phosphoadenosine 5'-phosphosulfate synthase 2	-1.01199	-0.966599	5.14569	0.04611	0.989331
ENSG00000196544	54785	BORCS6	BLOC-1 related complex subunit 6	0.367728	2.7161	5.1363	0.0461155	0.989331
ENSG00000182670	7267	TTC3	tetratricopeptide repeat domain 3	-0.194235	7.91966	5.13606	0.0461192	0.989331
ENSG00000088727	64147	KIF9	kinesin family member 9	0.542621	0.531576	5.1353	0.0461425	0.989331
ENSG00000279041	NA	NA	NA	-0.511298	1.02778	5.12936	0.0462408	0.989331
ENSG00000081026	260425	MAGI3	membrane associated guanylate kinase, WW and PDZ domain containing 3	-0.32264	2.90798	5.12535	0.0463072	0.989331
ENSG00000170315	7314	UBB	ubiquitin B	0.168721	8.0399	5.12511	0.0463109	0.989331
ENSG00000129925	58986	PGAP6	post-GPI attachment to proteins 6	0.461623	3.63439	5.12125	0.0463791	0.989331
ENSG00000135414	10220	GDF11	growth differentiation factor 11	-0.330201	3.3188	5.1163	0.0464663	0.989331
ENSG00000100030	5594	MAPK1	mitogen-activated protein kinase 1	-0.166505	6.62486	5.11454	0.046497	0.989331
ENSG00000260266	729739	PPIAP46	peptidylprolyl isomerase A pseudogene 46	-0.376965	6.17689	5.11226	0.0465373	0.989331
ENSG00000182934	6734	SRPRA	SRP receptor subunit alpha	0.183396	7.23911	5.10961	0.046584	0.989331
ENSG00000138376	580	BARD1	BRCA1 associated RING domain 1	-0.34821	3.31595	5.10939	0.0465882	0.989331
ENSG00000096080	55168	MRPS18A	mitochondrial ribosomal protein S18A	0.221075	4.33557	5.10625	0.0466436	0.989331
ENSG00000172456	55277	FGGY	FGGY carbohydrate kinase domain containing	-0.862468	-0.505103	5.10119	0.0468132	0.989331
ENSG00000176248	29882	ANAPC2	anaphase promoting complex subunit 2	0.284027	3.40349	5.09416	0.0468586	0.989331
ENSG00000132199	55556	ENOSF1	enolase superfamily member 1	0.236194	3.72925	5.09027	0.046928	0.989331
ENSG00000124181	5335	PLCG1	phospholipase C gamma 1	-0.224501	5.19402	5.08876	0.0469546	0.989331
ENSG00000226377	NA	NA	NA	1.67908	-2.35457	4.81862	0.0469876	0.989331
ENSG00000268061	NA	NA	NA	-0.636028	0.252021	5.08171	0.0470915	0.989331
ENSG00000046651	8481	OFD1	OFD1 centriole and centriolar satellite protein	0.219931	4.63773	5.08111	0.0470916	0.989331
ENSG00000102935	23090	ZNF423	zinc finger protein 423	-1.16859	-1.15228	5.08767	0.0470928	0.989331
ENSG00000070010	7353	UFD1	ubiquitin recognition factor in ER associated degradation 1	0.223475	5.62762	5.07872	0.0471345	0.989331
ENSG00000171766	2628	GATM	glycine amidinotransferase	-0.958221	-0.185979	5.0793	0.0471663	0.989331
ENSG00000273802	8339	H2BC8	H2B clustered histone 8	0.746431	0.379422	5.07685	0.0471837	0.989331
ENSG00000198858	91300	R3HDM4	R3H domain containing 4	0.171922	6.13837	5.07475	0.0472056	0.989331
ENSG00000251287	644974	ALG1L2	ALG1 chitobiosyldiphosphodolichol beta-mannosyltransferase like 2	1.33992	-2.08628	5.00492	0.0473223	0.990514
ENSG00000203797	8528	DDO	D-aspartate oxidase	1.41107	-1.99907	4.9683	0.0475375	0.992902
ENSG00000161677	126119	JOSD2	Josephin domain containing 2	0.37905	2.26044	5.05352	0.04759	0.992902
ENSG00000180855	10224	ZNF443	zinc finger protein 443	-0.468684	1.3237	5.05208	0.0476177	0.992902
ENSG00000077684	79960	JADE1	jade family PHD finger 1	-0.225127	5.05772	5.03197	0.0479825	0.995068
ENSG00000125966	10893	MMP24	matrix metallopeptidase 24	1.31408	-2.06847	5.00478	0.0480198	0.995068
ENSG00000122707	8434	RECK	reversion inducing cysteine rich protein with kazal motifs	-0.250969	4.86832	5.02858	0.0480446	0.995068
ENSG00000213030	94115	CGB8	chorionic gonadotropin subunit beta 8	0.553447	8.54223	5.02857	0.0480448	0.995068
ENSG00000198720	124930	ANKRD13B	ankyrin repeat domain 13B	-0.705849	-0.190987	5.02803	0.0480878	0.995068
ENSG00000186301	NA	NA	NA	-0.678894	0.139014	5.02662	0.0481068	0.995068
ENSG00000289195	NA	NA	NA	0.860025	-0.997087	5.02734	0.0482419	0.995068
ENSG00000163319	51023	MRPS18C	mitochondrial ribosomal protein S18C	0.221874	4.17502	5.01581	0.0482799	0.995068
ENSG00000159176	1465	CSRP1	cysteine and glycine rich protein 1	0.188758	7.79377	5.01041	0.0483799	0.995068
ENSG00000102393	2717	GLA	galactosidase alpha	0.22152	4.55826	5.00203	0.0485353	0.995068
ENSG00000197496	81031	SLC2A10	solute carrier family 2 member 10	-0.190359	5.75832	5.00037	0.0485662	0.995068
ENSG00000128272	468	ATF4	activating transcription factor 4	0.168875	8.80403	4.99955	0.0485815	0.995068
ENSG00000174165	254359	ZDHHC24	zinc finger DHHC-type containing 24	0.271081	3.5912	4.99715	0.0486265	0.995068
ENSG00000163412	317649	EIF4E3	eukaryotic translation initiation factor 4E family member 3	-0.284831	4.20878	4.9866	0.0488234	0.995068
ENSG00000118260	1385	CREB1	cAMP responsive element binding protein 1	-0.199498	6.02094	4.98589	0.0488367	0.995068
ENSG00000187699	84281	C2orf88	chromosome 2 open reading frame 88	0.705267	1.14378	4.98455	0.0488658	0.995068
ENSG00000099994	56241	SUSD2	sushi domain containing 2	0.845756	0.508647	4.98557	0.0488868	0.995068
ENSG00000120837	4801	NFYB	nuclear transcription factor Y subunit beta	0.250163	6.38225	4.97865	0.0489726	0.995068
ENSG00000183684	10189	ALYREF	Aly/REF export factor	0.213342	5.50365	4.97628	0.0490171	0.995068
ENSG00000062038	1001	CDH3	cadherin 3	-0.209435	4.73359	4.97253	0.0490878	0.995068
ENSG00000085662	231	AKR1B1	aldo-keto reductase family 1 member B	0.213815	9.99364	4.97082	0.04912	0.995068
ENSG00000126091	6487	ST3GAL3	ST3 beta-galactoside alpha-2,3-sialyltransferase 3	0.964189	-1.10322	4.9737	0.0492613	0.995068
ENSG00000235363	NA	NA	NA	0.423659	1.97916	4.96277	0.0492733	0.995068
ENSG00000170145	23235	SIK2	salt inducible kinase 2	-0.175129	5.37229	4.95827	0.0493576	0.995068
ENSG00000084112	54434	SSH1	slingshot protein phosphatase 1	-0.214369	5.66608	4.95814	0.0493602	0.995068
ENSG00000108846	8714	ABCC3	ATP binding cassette subfamily C member 3	0.391199	2.10158	4.95638	0.0493944	0.995068
ENSG00000268983	NA	NA	NA	1.49691	-1.54926	4.95951	0.0494162	0.995068
ENSG00000123595	9367	RAB9A	RAB9A, member RAS oncogene family	0.238646	5.01554	4.95513	0.0494173	0.995068
ENSG00000196581	55966	AJAP1	adherens junctions associated protein 1	0.551901	1.036	4.94646	0.0495871	0.995752
ENSG00000143556	6278	S100A7	S100 calcium binding protein A7	1.21176	-1.93599	4.68044	0.049627	0.995752
ENSG00000171124	2525	FUT3	fucosyltransferase 3 (Lewis blood group)	-0.46875	1.89738	4.94276	0.0496544	0.995752
ENSG00000123066	23389	MED13L	mediator complex subunit 13L	-0.190344	6.11915	4.94064	0.0496936	0.995752
ENSG00000174021	2787	GNG5	G protein subunit gamma 5	0.365308	2.49853	4.92982	0.049902	0.995883
ENSG00000168394	6890	TAP1	transporter 1, ATP binding cassette subfamily B member	0.290394	7.69572	4.92867	0.0499235	0.995883
ENSG00000104980	10469	TIMM44	translocase of inner mitochondrial membrane 44	0.22602	4.19321	4.92865	0.0499239	0.995883
ENSG00000206384	131873	COL6A6	collagen type VI alpha 6 chain	-0.610252	0.417509	4.92854	0.0499427	0.995883
ENSG00000196972	644596	SMIM10L2B	small integral membrane protein 10 like 2B	-0.9551	-1.22423	4.93471	0.0500173	0.996163
ENSG00000196154	6275	S100A4	S100 calcium binding protein A4	-0.358185	3.54251	4.91671	0.0501547	0.997108
ENSG00000164849	115330	GPR146	G protein-coupled receptor 146	-0.359925	5.68422	4.91507	0.0501861	0.997108
ENSG00000087085	43	ACHE	acetylcholinesterase (Yt blood group)	0.452897	3.41273	4.8961	0.0505556	0.999663
ENSG00000176681	9884	LRRC37A	leucine rich repeat containing 37A	-0.632592	-0.377254	4.89445	0.0506211	0.999663
ENSG00000160712	3570	IL6R	interleukin 6 receptor	0.582968	1.03522	4.88477	0.0507925	0.999663
ENSG00000180815	389840	MAP3K15	mitogen-activated protein kinase kinase kinase 15	0.829823	0.270074	4.88218	0.050853	0.999663
ENSG00000169087	79663	HSPBAP1	HSPB1 associated protein 1	0.218523	3.97505	4.87033	0.0510624	0.999663
ENSG00000242125	8420	SNHG3	small nucleolar RNA host gene 3	0.305702	3.52433	4.86834	0.051102	0.999663
ENSG00000102103	10084	PQBP1	polyglutamine binding protein 1	0.232853	4.43284	4.85841	0.0512989	0.999663
ENSG00000228506	NA	NA	NA	0.489393	1.08426	4.85495	0.0513713	0.999663
ENSG00000129152	4654	MYOD1	myogenic differentiation 1	1.00295	-1.28553	4.86229	0.0513953	0.999663
ENSG00000163960	26043	UBXN7	UBX domain protein 7	-0.191162	6.45659	4.85291	0.0514084	0.999663
ENSG00000049769	89801	PPP1R3F	protein phosphatase 1 regulatory subunit 3F	-0.899164	-1.52065	4.86475	0.0514127	0.999663
ENSG00000138030	3795	KHK	ketohexokinase	0.555036	2.64925	4.85044	0.0514592	0.999663
ENSG00000114739	93	ACVR2B	activin A receptor type 2B	-0.188629	6.57121	4.84975	0.0514716	0.999663
ENSG00000170264	84140	FAM161A	FAM161 centrosomal protein A	-0.365955	2.38848	4.84579	0.0515514	0.999663
ENSG00000167702	90990	KIFC2	kinesin family member C2	-0.419279	2.36126	4.84237	0.0516201	0.999663
ENSG00000143322	27	ABL2	ABL proto-oncogene 2, non-receptor tyrosine kinase	-0.196561	5.26531	4.84033	0.0516603	0.999663
ENSG00000106689	9355	LHX2	LIM homeobox 2	-0.32991	2.53391	4.83936	0.0516803	0.999663
ENSG00000204525	3107	HLA-C	major histocompatibility complex, class I, C	0.198216	9.38694	4.82421	0.051985	0.999663
ENSG00000071794	6596	HLTF	helicase like transcription factor	-0.233519	4.82013	4.821	0.0520501	0.999663
ENSG00000165259	139324	HDX	highly divergent homeobox	-2.49742	-1.82971	4.58052	0.0521853	0.999663
ENSG00000155008	139322	APOOL	apolipoprotein O like	-0.202804	5.02478	4.81129	0.0522474	0.999663
ENSG00000166562	90701	SEC11C	SEC11 homolog C, signal peptidase complex subunit	0.231783	4.62682	4.80614	0.0523524	0.999663
ENSG00000170515	5036	PA2G4	proliferation-associated 2G4	0.178752	7.04598	4.80271	0.0524223	0.999663
ENSG00000284309	NA	NA	NA	1.20296	-1.45746	4.6971	0.0524235	0.999663
ENSG00000163155	388695	LYSMD1	LysM domain containing 1	-0.239897	3.39835	4.80156	0.0524461	0.999663
ENSG00000117399	991	CDC20	cell division cycle 20	0.234216	5.21711	4.79792	0.0525202	0.999663
ENSG00000170927	5314	PKHD1	PKHD1 ciliary IPT domain containing fibrocystin/polyductin	-0.442857	1.90799	4.79428	0.0525965	0.999663
ENSG00000272779	NA	NA	NA	1.24317	-2.09262	4.73651	0.0526947	0.999663
ENSG00000242419	56098	PCDHGC4	protocadherin gamma subfamily C, 4	-1.30098	-1.34513	4.79578	0.0527577	0.999663
ENSG00000242498	348110	ARPIN	actin related protein 2/3 complex inhibitor	-0.175958	5.13798	4.78481	0.0527897	0.999663
ENSG00000125827	56255	TMX4	thioredoxin related transmembrane protein 4	-0.291149	3.4887	4.7788	0.052914	0.999663
ENSG00000172687	148203	ZNF738	zinc finger protein 738	0.230064	3.92362	4.77399	0.0530136	0.999663
ENSG00000176261	339487	ZBTB8OS	zinc finger and BTB domain containing 8 opposite strand	0.246132	3.69447	4.77051	0.0530857	0.999663
ENSG00000090674	57192	MCOLN1	mucolipin TRP cation channel 1	0.296176	3.36398	4.76629	0.0531735	0.999663
ENSG00000159403	715	C1R	complement C1r	0.76222	-0.197211	4.76535	0.0532925	0.999663
ENSG00000254560	103695435	BBOX1-AS1	BBOX1 antisense RNA 1	0.632808	0.398756	4.75894	0.0533364	0.999663
ENSG00000167004	2923	PDIA3	protein disulfide isomerase family A member 3	0.17849	10.8265	4.74947	0.0535246	0.999663
ENSG00000141052	93649	MYOCD	myocardin	1.34239	-1.45002	4.66566	0.0535286	0.999663
ENSG00000089775	7597	ZBTB25	zinc finger and BTB domain containing 25	-0.316545	3.09945	4.74855	0.0535441	0.999663
ENSG00000213020	81856	ZNF611	zinc finger protein 611	-0.188258	5.2525	4.74832	0.0535487	0.999663
ENSG00000131791	5565	PRKAB2	protein kinase AMP-activated non-catalytic subunit beta 2	-0.186892	7.06004	4.74546	0.0536087	0.999663
ENSG00000115648	79083	MLPH	melanophilin	0.664053	1.07287	4.74466	0.0536314	0.999663
ENSG00000173535	8794	TNFRSF10C	TNF receptor superfamily member 10c	-0.337855	2.61303	4.74221	0.0536776	0.999663
ENSG00000228709	NA	NA	NA	-0.35592	2.38966	4.73966	0.0537313	0.999663
ENSG00000113742	80315	CPEB4	cytoplasmic polyadenylation element binding protein 4	0.235296	5.81844	4.73376	0.0538551	0.999663
ENSG00000173262	144195	SLC2A14	solute carrier family 2 member 14	-0.224437	4.81957	4.7333	0.0538649	0.999663
ENSG00000261777	100506083	DDX19A-DT	DDX19A divergent transcript	-1.01474	-0.995942	4.73755	0.0539287	0.999663
ENSG00000211445	2878	GPX3	glutathione peroxidase 3	-0.208622	8.78729	4.72817	0.0539734	0.999663
ENSG00000120055	79946	C10orf95	chromosome 10 open reading frame 95	0.500215	1.26433	4.72152	0.0541198	0.999663
ENSG00000241593	NA	NA	NA	0.862214	-0.653144	4.72766	0.054123	0.999663
ENSG00000236393	101927476	LINC03099	long intergenic non-protein coding RNA 3099	1.29391	-1.49039	4.63831	0.0542027	0.999663
ENSG00000152137	26353	HSPB8	heat shock protein family B (small) member 8	0.324715	7.12985	4.71453	0.0542634	0.999663
ENSG00000138764	901	CCNG2	cyclin G2	-0.210452	6.23369	4.71087	0.0543415	0.999663
ENSG00000159307	80274	SCUBE1	signal peptide, CUB domain and EGF like domain containing 1	-0.441233	5.30228	4.70741	0.0544154	0.999663
ENSG00000173085	27235	COQ2	coenzyme Q2, polyprenyltransferase	0.247896	3.44182	4.70513	0.0544644	0.999663
ENSG00000186594	84981	MIR22HG	MIR22 host gene	0.208115	4.69843	4.7023	0.054525	0.999663
ENSG00000182551	55256	ADI1	acireductone dioxygenase 1	0.170648	5.99363	4.70157	0.0545406	0.999663
ENSG00000279861	NA	NA	NA	1.36134	-1.83234	4.46509	0.0546901	0.999663
ENSG00000104998	9466	IL27RA	interleukin 27 receptor subunit alpha	-0.430941	2.09207	4.69403	0.0547034	0.999663
ENSG00000130695	64793	CEP85	centrosomal protein 85	0.258564	5.47962	4.69261	0.0547332	0.999663
ENSG00000104290	7976	FZD3	frizzled class receptor 3	-0.249331	3.80576	4.69219	0.0547423	0.999663
ENSG00000060718	1301	COL11A1	collagen type XI alpha 1 chain	-0.709891	0.921919	4.69528	0.0547483	0.999663
ENSG00000171346	3866	KRT15	keratin 15	-0.563631	0.255784	4.68994	0.0548135	0.999663
ENSG00000139567	94	ACVRL1	activin A receptor like type 1	0.615768	3.98406	4.68736	0.0548466	0.999663
ENSG00000131459	9945	GFPT2	glutamine-fructose-6-phosphate transaminase 2	0.767249	0.953306	4.68005	0.0550142	0.999663
ENSG00000145824	9547	CXCL14	C-X-C motif chemokine ligand 14	1.17781	-1.73292	4.50505	0.0550213	0.999663
ENSG00000214654	100288842	B3GALT9	beta-1,3-galactosyltransferase 9	-0.293384	2.70184	4.67775	0.0550551	0.999663
ENSG00000159339	23569	PADI4	peptidyl arginine deiminase 4	1.14401	-1.05019	4.5581	0.055097	0.999663
ENSG00000185100	122622	ADSS1	adenylosuccinate synthase 1	-0.600878	-0.151432	4.67453	0.0551507	0.999663
ENSG00000079150	51661	FKBP7	FKBP prolyl isomerase 7	-0.398926	1.99838	4.67328	0.0551527	0.999663
ENSG00000160336	388561	ZNF761	zinc finger protein 761	-0.237292	5.51236	4.66683	0.0552922	0.999663
ENSG00000179331	54734	RAB39A	RAB39A, member RAS oncogene family	0.384263	1.60848	4.666	0.055312	0.999663
ENSG00000175164	28	ABO	ABO, alpha 1-3-N-acetylgalactosaminyltransferase and alpha 1-3-galactosyltransferase	1.28664	-2.15256	4.54023	0.0555221	0.999663
ENSG00000113070	1839	HBEGF	heparin binding EGF like growth factor	-0.703299	0.510906	4.64797	0.0557144	0.999663
ENSG00000138463	84925	SLC49A4	solute carrier family 49 member 4	0.173039	7.50898	4.6463	0.0557424	0.999663
ENSG00000162129	81570	CLPB	ClpB family mitochondrial disaggregase	0.168366	5.35462	4.64551	0.0557598	0.999663
ENSG00000132434	55915	LANCL2	LanC like glutathione S-transferase 2	0.233419	3.85598	4.64455	0.0557813	0.999663
ENSG00000109107	230	ALDOC	aldolase, fructose-bisphosphate C	-0.317665	3.27665	4.64422	0.0557886	0.999663
ENSG00000231925	6892	TAPBP	TAP binding protein	0.212185	7.9819	4.64344	0.0558056	0.999663
ENSG00000140836	463	ZFHX3	zinc finger homeobox 3	0.232322	5.99044	4.64327	0.0558093	0.999663
ENSG00000198721	10455	ECI2	enoyl-CoA delta isomerase 2	-0.257162	4.56189	4.64303	0.0558146	0.999663
ENSG00000166401	5271	SERPINB8	serpin family B member 8	0.253594	3.21262	4.64048	0.0558714	0.999663
ENSG00000164692	1278	COL1A2	collagen type I alpha 2 chain	-0.404404	7.64918	4.63672	0.0559542	0.999663
ENSG00000183283	9802	DAZAP2	DAZ associated protein 2	0.155958	6.13639	4.63459	0.0560012	0.999663
ENSG00000143340	148753	FAM163A	family with sequence similarity 163 member A	-0.400314	2.30533	4.63458	0.0560026	0.999663
ENSG00000144283	8502	PKP4	plakophilin 4	-0.188512	4.62997	4.63115	0.0560776	0.999663
ENSG00000224699	101410535	LAMTOR5-AS1	LAMTOR5 and SLC16A4 antisense RNA 1	-0.630853	-0.245519	4.62772	0.0561849	0.999663
ENSG00000155330	388272	C16orf87	chromosome 16 open reading frame 87	-0.236034	4.22078	4.62615	0.0561888	0.999663
ENSG00000272264	NA	NA	NA	1.0745	-1.49983	4.63405	0.0562311	0.999663
ENSG00000108984	5608	MAP2K6	mitogen-activated protein kinase kinase 6	-0.265896	4.14302	4.62241	0.0562721	0.999663
ENSG00000227540	414245	DNAJC9-AS1	DNAJC9 and MRPS16 antisense RNA 1	-0.973497	-1.40306	4.62238	0.0564194	0.999663
ENSG00000108576	6532	SLC6A4	solute carrier family 6 member 4	0.259842	5.28063	4.61558	0.0564246	0.999663
ENSG00000274204	NA	NA	NA	-1.04301	-1.90946	4.61691	0.0564415	0.999663
ENSG00000109846	1410	CRYAB	crystallin alpha B	0.568112	1.78214	4.61426	0.0564586	0.999663
ENSG00000261667	101928108	LY6L	lymphocyte antigen 6 family member L	-0.795445	-0.425842	4.61774	0.0564653	0.999663
ENSG00000277895	NA	NA	NA	0.598157	-0.257771	4.61399	0.0564953	0.999663
ENSG00000166265	116159	CYYR1	cysteine and tyrosine rich 1	1.05415	-0.989449	4.61326	0.0566148	0.999663
ENSG00000286640	NA	NA	NA	0.649132	-0.0642021	4.60632	0.0567787	0.999663
ENSG00000181218	92815	H2AC25	H2A clustered histone 25	0.471492	0.922256	4.59607	0.0568682	0.999663
ENSG00000160588	196264	MPZL3	myelin protein zero like 3	-0.717977	-0.412347	4.59899	0.056903	0.999663
ENSG00000185585	169611	OLFML2A	olfactomedin like 2A	-0.377484	1.8465	4.58098	0.0572065	0.999663
ENSG00000230537	NA	NA	NA	-0.904145	-1.56723	4.57107	0.0573727	0.999663
ENSG00000283674	729732	LOC729732	uncharacterized LOC729732	0.961232	-1.67553	4.53703	0.0574041	0.999663
ENSG00000112972	3157	HMGCS1	3-hydroxy-3-methylglutaryl-CoA synthase 1	0.147134	7.51724	4.56815	0.0574981	0.999663
ENSG00000176732	375189	PFN4	profilin family member 4	1.04081	-1.41484	4.57342	0.0576013	0.999663
ENSG00000175768	401505	TOMM5	translocase of outer mitochondrial membrane 5	0.783118	-0.45388	4.56609	0.0576197	0.999663
ENSG00000119042	23314	SATB2	SATB homeobox 2	-0.497006	0.484536	4.56299	0.057627	0.999663
ENSG00000164742	107	ADCY1	adenylate cyclase 1	-0.504284	0.551509	4.56196	0.0576502	0.999663
ENSG00000077713	203427	SLC25A43	solute carrier family 25 member 43	-0.248394	3.30275	4.55443	0.0578137	0.999663
ENSG00000181744	205428	DIPK2A	divergent protein kinase domain 2A	-0.342572	3.08725	4.54925	0.0579332	0.999663
ENSG00000163093	129880	BBS5	Bardet-Biedl syndrome 5	0.482433	0.399944	4.5484	0.057962	0.999663
ENSG00000164434	2173	FABP7	fatty acid binding protein 7	0.646175	3.85396	4.54512	0.0580285	0.999663
ENSG00000025293	51230	PHF20	PHD finger protein 20	-0.208845	6.51994	4.53848	0.0581823	0.999663
ENSG00000213694	1903	S1PR3	sphingosine-1-phosphate receptor 3	0.439387	1.67635	4.53294	0.058313	0.999663
ENSG00000275318	100419515	LOC100419515	zinc finger protein 41 pseudogene	-0.786599	-0.538405	4.53378	0.0583742	0.999663
ENSG00000116560	6421	SFPQ	splicing factor proline and glutamine rich	0.167239	8.3881	4.52732	0.0584422	0.999663
ENSG00000099338	57828	CATSPERG	cation channel sperm associated auxiliary subunit gamma	-1.43809	-1.88306	4.51252	0.0584639	0.999663
ENSG00000168490	9796	PHYHIP	phytanoyl-CoA 2-hydroxylase interacting protein	0.687653	2.11579	4.52582	0.0584785	0.999663
ENSG00000109762	83891	SNX25	sorting nexin 25	-0.222823	5.1328	4.52545	0.0584861	0.999663
ENSG00000271383	101060226	NBPF19	NBPF member 19	-1.70757	-2.26327	4.40159	0.0584937	0.999663
ENSG00000135127	92558	BICDL1	BICD family like cargo adaptor 1	0.491432	1.94678	4.52511	0.0584963	0.999663
ENSG00000125775	27111	SDCBP2	syndecan binding protein 2	0.849751	-0.970855	4.52517	0.0586683	0.999663
ENSG00000170965	10761	PLAC1	placenta enriched 1	0.618834	0.12325	4.51607	0.058723	0.999663
ENSG00000131037	54869	EPS8L1	EPS8 signaling adaptor L1	0.321141	4.71029	4.51436	0.058746	0.999663
ENSG00000109072	7448	VTN	vitronectin	0.947729	-1.36749	4.47711	0.0587952	0.999663
ENSG00000164442	10370	CITED2	Cbp/p300 interacting transactivator with Glu/Asp rich carboxy-terminal domain 2	-0.175659	8.75737	4.50418	0.0589859	0.999663
ENSG00000086061	3301	DNAJA1	DnaJ heat shock protein family (Hsp40) member A1	0.160024	8.26271	4.49455	0.0592141	0.999663
ENSG00000077616	10003	NAALAD2	N-acetylated alpha-linked acidic dipeptidase 2	-0.515635	1.69208	4.49314	0.0592493	0.999663
ENSG00000113578	2246	FGF1	fibroblast growth factor 1	0.605853	1.27911	4.4956	0.0593293	0.999663
ENSG00000289911	NA	NA	NA	-0.800157	-0.345972	4.49045	0.0593502	0.999663
ENSG00000163636	9861	PSMD6	proteasome 26S subunit, non-ATPase 6	0.17716	6.16725	4.48829	0.0593629	0.999663
ENSG00000164631	7559	ZNF12	zinc finger protein 12	-0.233598	4.39943	4.48667	0.0594015	0.999663
ENSG00000104427	51101	ZC2HC1A	zinc finger C2HC-type containing 1A	-0.210334	4.85768	4.48378	0.0594704	0.999663
ENSG00000204574	23	ABCF1	ATP binding cassette subfamily F member 1	0.148144	7.3714	4.48346	0.059478	0.999663
ENSG00000165309	219681	ARMC3	armadillo repeat containing 3	1.02972	-1.76554	4.46445	0.0597742	0.999663
ENSG00000146090	255426	RASGEF1C	RasGEF domain family member 1C	0.794466	-0.277697	4.47343	0.0597759	0.999663
ENSG00000273951	NA	NA	NA	-1.04922	-1.95341	4.4706	0.0598415	0.999663
ENSG00000224886	NA	NA	NA	-0.964094	-1.88475	4.47499	0.0598491	0.999663
ENSG00000133110	10631	POSTN	periostin	0.934703	-0.520651	4.46855	0.060053	0.999663
ENSG00000213928	10379	IRF9	interferon regulatory factor 9	0.451591	1.86018	4.45723	0.0601111	0.999663
ENSG00000130427	2056	EPO	erythropoietin	-0.780054	-0.126028	4.45776	0.0601218	0.999663
ENSG00000120832	80298	MTERF2	mitochondrial transcription termination factor 2	0.404715	1.91133	4.45568	0.0601468	0.999663
ENSG00000159713	51673	TPPP3	tubulin polymerization promoting protein family member 3	0.542953	2.17108	4.45444	0.0601767	0.999663
ENSG00000188312	401541	CENPP	centromere protein P	0.281058	2.60275	4.44206	0.0604769	0.999663
ENSG00000162946	27185	DISC1	DISC1 scaffold protein	-0.440087	0.896877	4.43861	0.0605649	0.999663
ENSG00000154767	7508	XPC	XPC complex subunit, DNA damage recognition and repair factor	-0.196679	5.4598	4.43692	0.0606018	0.999663
ENSG00000151014	25819	NOCT	nocturnin	-0.22908	5.08258	4.43164	0.0607308	0.999663
ENSG00000118620	80264	ZNF430	zinc finger protein 430	-0.242039	4.04298	4.43126	0.0607402	0.999663
ENSG00000182054	3418	IDH2	isocitrate dehydrogenase (NADP(+)) 2	-0.174718	7.84525	4.43076	0.0607525	0.999663
ENSG00000143375	57530	CGN	cingulin	-0.638041	3.49266	4.4298	0.0607761	0.999663
ENSG00000147065	4478	MSN	moesin	0.197765	6.85123	4.42283	0.0609471	0.999663
ENSG00000106546	196	AHR	aryl hydrocarbon receptor	0.429662	2.01027	4.41944	0.0610317	0.999663
ENSG00000049449	5954	RCN1	reticulocalbin 1	0.163976	8.12619	4.41354	0.061176	0.999663
ENSG00000162552	54361	WNT4	Wnt family member 4	-0.823835	-0.579379	4.41736	0.0612545	0.999663
ENSG00000244560	NA	NA	NA	-1.32426	-2.00893	4.39141	0.0613555	0.999663
ENSG00000177181	284716	RIMKLA	ribosomal modification protein rimK like family member A	-0.303213	2.15022	4.40566	0.061372	0.999663
ENSG00000120437	39	ACAT2	acetyl-CoA acetyltransferase 2	0.179177	5.80049	4.40542	0.0613771	0.999663
ENSG00000013583	50865	HEBP1	heme binding protein 1	-0.347799	2.93473	4.40423	0.0614071	0.999663
ENSG00000105723	2931	GSK3A	glycogen synthase kinase 3 alpha	0.210625	4.75834	4.40006	0.0615103	0.999663
ENSG00000185345	5071	PRKN	parkin RBR E3 ubiquitin protein ligase	-0.420265	0.920989	4.39106	0.0617427	0.999663
ENSG00000219992	NA	NA	NA	-0.532873	0.917303	4.38469	0.0618988	0.999663
ENSG00000136932	51531	TRMO	tRNA methyltransferase O	0.302627	2.45424	4.38292	0.0619392	0.999663
ENSG00000224057	100507500	EGFR-AS1	EGFR antisense RNA 1	-0.48483	4.14581	4.38236	0.0619527	0.999663
ENSG00000106635	9275	BCL7B	BAF chromatin remodeling complex subunit BCL7B	0.183293	4.70134	4.37898	0.0620375	0.999663
ENSG00000139971	145407	ARMH4	armadillo like helical domain containing 4	-0.792028	-1.11605	4.38398	0.0620848	0.999663
ENSG00000141854	113230	MISP3	MISP family member 3	0.686117	2.03499	4.37528	0.0621396	0.999663
ENSG00000033327	9846	GAB2	GRB2 associated binding protein 2	0.17621	8.31189	4.37378	0.0621684	0.999663
ENSG00000289078	105373997	LOC105373997	uncharacterized LOC105373997	-0.88265	-1.70312	4.22	0.0623136	0.999663
ENSG00000289106	NA	NA	NA	-0.430743	1.57797	4.36662	0.0623509	0.999663
ENSG00000080824	3320	HSP90AA1	heat shock protein 90 alpha family class A member 1	0.156754	10.514	4.36515	0.0623864	0.999663
ENSG00000119714	8111	GPR68	G protein-coupled receptor 68	1.30842	-0.77775	4.35889	0.0625986	0.999663
ENSG00000243811	140564	APOBEC3D	apolipoprotein B mRNA editing enzyme catalytic subunit 3D	-0.873345	-1.23277	4.36417	0.062619	0.999663
ENSG00000091039	114882	OSBPL8	oxysterol binding protein like 8	-0.177701	6.43747	4.35299	0.0626952	0.999663
ENSG00000196605	162993	ZNF846	zinc finger protein 846	-0.373688	2.40387	4.34904	0.0627965	0.999663
ENSG00000184232	220323	OAF	out at first homolog	0.516303	2.9159	4.33829	0.0630724	0.999663
ENSG00000115738	3398	ID2	inhibitor of DNA binding 2	-0.481877	3.442	4.33652	0.0631167	0.999663
ENSG00000158014	7780	SLC30A2	solute carrier family 30 member 2	0.523747	3.45685	4.33484	0.0631598	0.999663
ENSG00000196632	65267	WNK3	WNK lysine deficient protein kinase 3	-1.06119	-1.69034	4.33684	0.0631834	0.999663
ENSG00000146842	84928	TMEM209	transmembrane protein 209	0.203998	5.1456	4.33383	0.0631854	0.999663
ENSG00000106261	7586	ZKSCAN1	zinc finger with KRAB and SCAN domains 1	-0.177261	6.24929	4.3275	0.0633484	0.999663
ENSG00000157570	90139	TSPAN18	tetraspanin 18	-0.749727	-0.651791	4.33151	0.0633645	0.999663
ENSG00000112290	8936	WASF1	WASP family member 1	-0.434428	2.50656	4.32544	0.0634024	0.999663
ENSG00000223393	NA	NA	NA	-1.10029	-1.53772	4.33129	0.0634388	0.999663
ENSG00000282936	122526780	LOC122526780	uncharacterized LOC122526780	0.819892	-0.9866	4.32535	0.0635412	0.999663
ENSG00000121104	81558	FAM117A	family with sequence similarity 117 member A	-0.259675	3.3072	4.31982	0.0635473	0.999663
ENSG00000277072	NA	NA	NA	0.553652	1.38661	4.31583	0.0636531	0.999663
ENSG00000256073	84996	URB1-AS1	URB1 antisense RNA 1 (head to head)	-1.14431	-1.70136	4.32341	0.0636901	0.999663
ENSG00000169871	81844	TRIM56	tripartite motif containing 56	0.171877	6.21582	4.31427	0.0636909	0.999663
ENSG00000083857	2195	FAT1	FAT atypical cadherin 1	-0.235499	5.89536	4.31295	0.0637252	0.999663
ENSG00000120913	64236	PDLIM2	PDZ and LIM domain 2	0.319421	3.6554	4.30866	0.0638369	0.999663
ENSG00000257242	256021	LINC01619	long intergenic non-protein coding RNA 1619	1.06587	-1.60468	4.31662	0.0638856	0.999663
ENSG00000118655	64858	DCLRE1B	DNA cross-link repair 1B	-0.207919	3.80755	4.30599	0.0639066	0.999663
ENSG00000248787	NA	NA	NA	-0.604698	-0.480704	4.30778	0.0639254	0.999663
ENSG00000095397	25861	WHRN	whirlin	0.416681	0.953014	4.29968	0.0640758	0.999663
ENSG00000124406	10396	ATP8A1	ATPase phospholipid transporting 8A1	-0.889419	-1.19941	4.30583	0.0641262	0.999663
ENSG00000253392	NA	NA	NA	-0.757287	-0.9735	4.29302	0.064369	0.999663
ENSG00000107819	81855	SFXN3	sideroflexin 3	-0.280851	4.33603	4.28801	0.0643774	0.999663
ENSG00000013275	5704	PSMC4	proteasome 26S subunit, ATPase 4	0.166135	5.93401	4.28727	0.0643969	0.999663
ENSG00000072042	51109	RDH11	retinol dehydrogenase 11	0.168176	5.95067	4.28475	0.0644632	0.999663
ENSG00000117385	64175	P3H1	prolyl 3-hydroxylase 1	-0.182055	6.01396	4.28284	0.0645136	0.999663
ENSG00000139725	54509	RHOF	ras homolog family member F, filopodia associated	-0.413652	1.70679	4.2799	0.0645929	0.999663
ENSG00000100292	3162	HMOX1	heme oxygenase 1	0.353629	7.23877	4.27868	0.0646234	0.999663
ENSG00000165617	51339	DACT1	dishevelled binding antagonist of beta catenin 1	1.07551	-2.04174	4.21731	0.0646753	0.999663
ENSG00000145050	7873	MANF	mesencephalic astrocyte derived neurotrophic factor	0.16939	6.2573	4.27527	0.0647136	0.999663
ENSG00000124171	84612	PARD6B	par-6 family cell polarity regulator beta	-0.275991	4.41272	4.27459	0.0647317	0.999663
ENSG00000173988	220416	LRRC63	leucine rich repeat containing 63	-0.886519	-0.515098	4.27216	0.0648955	0.999663
ENSG00000101276	113278	SLC52A3	solute carrier family 52 member 3	0.377407	3.92573	4.26423	0.0650071	0.999663
ENSG00000198169	90987	ZNF251	zinc finger protein 251	-0.250098	3.22967	4.26212	0.0650635	0.999663
ENSG00000072310	6720	SREBF1	sterol regulatory element binding transcription factor 1	0.262914	6.10327	4.25734	0.0651907	0.999663
ENSG00000184106	NA	NA	NA	1.03668	-1.6083	4.28674	0.0652781	0.999663
ENSG00000081041	2920	CXCL2	C-X-C motif chemokine ligand 2	0.616532	1.88316	4.25273	0.0653287	0.999663
ENSG00000079739	5236	PGM1	phosphoglucomutase 1	-0.169135	7.20948	4.25193	0.0653355	0.999663
ENSG00000170498	3814	KISS1	KiSS-1 metastasis suppressor	1.16172	-0.436444	4.25229	0.0654569	0.999663
ENSG00000096696	1832	DSP	desmoplakin	-0.218005	10.7711	4.2449	0.0655241	0.999663
ENSG00000154978	81552	VOPP1	VOPP1 WW domain binding protein	-0.250074	4.51131	4.24291	0.0655776	0.999663
ENSG00000139687	5925	RB1	RB transcriptional corepressor 1	-0.208893	5.40976	4.23765	0.0657194	0.999663
ENSG00000279453	NA	NA	NA	-0.297798	2.56461	4.23593	0.0657666	0.999663
ENSG00000124942	79026	AHNAK	AHNAK nucleoprotein	-0.250408	11.2279	4.23435	0.0658087	0.999663
ENSG00000241743	NA	NA	NA	0.5205	0.581534	4.23248	0.0658995	0.999663
ENSG00000180573	8334	H2AC6	H2A clustered histone 6	0.376249	4.57983	4.22863	0.0659636	0.999663
ENSG00000177034	345778	MTX3	metaxin 3	-0.18733	5.03198	4.22767	0.0659897	0.999663
ENSG00000131043	25980	AAR2	AAR2 splicing factor	0.184255	5.52082	4.22547	0.0660492	0.999663
ENSG00000175197	1649	DDIT3	DNA damage inducible transcript 3	0.327291	2.02906	4.22544	0.0660512	0.999663
ENSG00000077721	7319	UBE2A	ubiquitin conjugating enzyme E2 A	0.156147	7.09763	4.21745	0.0662674	0.999663
ENSG00000183569	253190	SERHL2	serine hydrolase like 2	-0.540722	0.0798709	4.21521	0.0663459	0.999663
ENSG00000170379	285966	TCAF2	TRPM8 channel associated factor 2	-0.291874	2.97537	4.21035	0.0664619	0.999663
ENSG00000142875	5567	PRKACB	protein kinase cAMP-activated catalytic subunit beta	-0.22494	4.68332	4.20211	0.0666875	0.999663
ENSG00000257122	NA	NA	NA	0.416233	1.17355	4.19692	0.0668339	0.999663
ENSG00000279753	NA	NA	NA	1.13064	-1.03413	4.20342	0.066872	0.999663
ENSG00000182359	143879	KBTBD3	kelch repeat and BTB domain containing 3	-0.393706	1.40054	4.19299	0.0669411	0.999663
ENSG00000213085	25790	CFAP45	cilia and flagella associated protein 45	-0.527248	0.643612	4.18843	0.0670727	0.999663
ENSG00000171848	6241	RRM2	ribonucleotide reductase regulatory subunit M2	0.170614	7.34722	4.18753	0.0670895	0.999663
ENSG00000174109	283951	UQCC4	ubiquinol-cytochrome c reductase complex assembly factor 4	0.375575	1.74554	4.18663	0.0671159	0.999663
ENSG00000156521	219743	TYSND1	trypsin like peroxisomal matrix peptidase 1	0.294109	2.96449	4.18501	0.0671599	0.999663
ENSG00000105248	55702	YJU2	YJU2 splicing factor homolog	0.22827	3.75548	4.18407	0.0671857	0.999663
ENSG00000219747	NA	NA	NA	1.03855	-1.88069	4.17772	0.0672558	0.999663
ENSG00000273204	NA	NA	NA	1.33414	-2.02845	4.14966	0.0672865	0.999663
ENSG00000247081	105369147	LOC105369147	uncharacterized LOC105369147	0.319817	2.04479	4.17887	0.0673309	0.999663
ENSG00000205746	353512	PKD1P4	polycystin 1, transient receptor potential channel interacting pseudogene 4	1.03515	-1.48514	4.16243	0.0676974	0.999663
ENSG00000141646	4089	SMAD4	SMAD family member 4	-0.146864	6.22694	4.16418	0.0677399	0.999663
ENSG00000150764	85458	DIXDC1	DIX domain containing 1	-0.202562	4.87583	4.16066	0.0678387	0.999663
ENSG00000232388	388789	SMIM26	small integral membrane protein 26	0.211644	3.62611	4.15881	0.067891	0.999663
ENSG00000215148	360226	PRSS41	serine protease 41	0.716667	-0.359431	4.15965	0.0679371	0.999663
ENSG00000157181	54953	ODR4	odr-4 GPCR localization factor homolog	0.181854	4.80309	4.15667	0.067951	0.999663
ENSG00000188130	6300	MAPK12	mitogen-activated protein kinase 12	0.718329	1.62422	4.15674	0.0679517	0.999663
ENSG00000117245	57576	KIF17	kinesin family member 17	0.876898	-0.591223	4.16113	0.0679861	0.999663
ENSG00000121864	51193	ZNF639	zinc finger protein 639	-0.231279	4.25046	4.15503	0.0679971	0.999663
ENSG00000178662	80034	CSRNP3	cysteine and serine rich nuclear protein 3	-1.39316	-1.72393	4.15236	0.0681371	0.999663
ENSG00000114770	10057	ABCC5	ATP binding cassette subfamily C member 5	-0.243813	4.55125	4.14878	0.0681733	0.999663
ENSG00000173638	6573	SLC19A1	solute carrier family 19 member 1	0.420186	4.70799	4.14754	0.0682084	0.999663
ENSG00000085465	5016	OVGP1	oviductal glycoprotein 1	0.361512	2.041	4.14427	0.0683022	0.999663
ENSG00000105617	79165	LENG1	leukocyte receptor cluster member 1	0.319912	1.96543	4.13542	0.0685529	0.999663
ENSG00000135503	91	ACVR1B	activin A receptor type 1B	0.342984	2.19897	4.13507	0.0685627	0.999663
ENSG00000119673	10965	ACOT2	acyl-CoA thioesterase 2	0.371702	1.83619	4.12856	0.0687487	0.999663
ENSG00000261227	NA	NA	NA	1.48944	-2.1466	4.03739	0.0687869	0.999663
ENSG00000268916	389903	CSAG3	CSAG family member 3	-0.823213	-1.07567	4.13107	0.0688632	0.999663
ENSG00000115226	64838	FNDC4	fibronectin type III domain containing 4	-0.794622	-0.751345	4.12618	0.0689364	0.999663
ENSG00000257556	NA	NA	NA	-0.493455	0.17014	4.11381	0.0691848	0.999663
ENSG00000230773	NA	NA	NA	0.943874	-1.72798	4.10405	0.0692706	0.999663
ENSG00000156709	9131	AIFM1	apoptosis inducing factor mitochondria associated 1	0.214861	5.0577	4.107	0.069366	0.999663
ENSG00000104320	4683	NBN	nibrin	0.164015	5.94973	4.10287	0.0694852	0.999663
ENSG00000280206	NA	NA	NA	0.430461	0.933636	4.10296	0.0694868	0.999663
ENSG00000162757	148304	C1orf74	chromosome 1 open reading frame 74	1.12588	-1.89276	4.10399	0.0695264	0.999663
ENSG00000145022	6988	TCTA	T cell leukemia translocation altered	0.337327	2.91546	4.10088	0.0695436	0.999663
ENSG00000178385	389072	PLEKHM3	pleckstrin homology domain containing M3	-0.186168	5.4235	4.09293	0.0697734	0.999663
ENSG00000155980	3798	KIF5A	kinesin family member 5A	-0.750279	-1.02438	4.09548	0.0698629	0.999663
ENSG00000180481	144321	GLIPR1L2	GLIPR1 like 2	-1.4703	-1.49144	4.07983	0.0698812	0.999663
ENSG00000200087	26768	SNORA73B	small nucleolar RNA, H/ACA box 73B	0.813773	-0.671365	4.0931	0.0698894	0.999663
ENSG00000081320	9262	STK17B	serine/threonine kinase 17b	-0.206286	6.08098	4.08813	0.069913	0.999663
ENSG00000250073	101929340	ESAM-AS1	ESAM antisense RNA 1	-0.801401	-1.11578	4.08358	0.070091	0.999663
ENSG00000172818	5017	OVOL1	ovo like transcriptional repressor 1	0.256866	6.05262	4.0796	0.070162	0.999663
ENSG00000130164	3949	LDLR	low density lipoprotein receptor	0.203982	8.1312	4.07678	0.0702447	0.999663
ENSG00000165030	4783	NFIL3	nuclear factor, interleukin 3 regulated	-0.160865	6.40836	4.07356	0.070339	0.999663
ENSG00000127903	90485	ZNF835	zinc finger protein 835	-0.667836	-0.842231	4.07821	0.0703689	0.999663
ENSG00000140092	10516	FBLN5	fibulin 5	0.491489	1.68754	4.07192	0.0703926	0.999663
ENSG00000141425	55197	RPRD1A	regulation of nuclear pre-mRNA domain containing 1A	-0.210036	5.56734	4.07022	0.070437	0.999663
ENSG00000127824	7277	TUBA4A	tubulin alpha 4a	0.695949	0.37356	4.0685	0.0705593	0.999663
ENSG00000100580	283578	TMED8	transmembrane p24 trafficking protein family member 8	-0.152934	5.66445	4.06474	0.0705985	0.999663
ENSG00000172667	64393	ZMAT3	zinc finger matrin-type 3	-0.227969	4.79352	4.06279	0.070656	0.999663
ENSG00000176753	644809	PAK6-AS1	PAK6 antisense RNA 1	0.738678	-0.879228	4.06769	0.0706747	0.999663
ENSG00000165821	6297	SALL2	spalt like transcription factor 2	-0.625409	0.403052	4.05766	0.0708206	0.999663
ENSG00000188321	84527	ZNF559	zinc finger protein 559	-0.252597	3.36752	4.05665	0.0708378	0.999663
ENSG00000116191	55103	RALGPS2	Ral GEF with PH domain and SH3 binding motif 2	-0.179058	5.53126	4.05653	0.0708412	0.999663
ENSG00000006704	9569	GTF2IRD1	GTF2I repeat domain containing 1	-0.365082	2.25254	4.05569	0.070867	0.999663
ENSG00000233515	101929397	LINC01518	long intergenic non-protein coding RNA 1518	-1.32253	-1.92698	4.03941	0.0708974	0.999663
ENSG00000099804	997	CDC34	cell division cycle 34, ubiqiutin conjugating enzyme	0.190311	6.00987	4.05331	0.0709367	0.999663
ENSG00000168461	11031	RAB31	RAB31, member RAS oncogene family	0.180861	6.37517	4.05144	0.070992	0.999663
ENSG00000196368	55190	NUDT11	nudix hydrolase 11	-0.798373	-0.603925	4.05211	0.0710806	0.999663
ENSG00000169071	4920	ROR2	receptor tyrosine kinase like orphan receptor 2	-0.563996	0.698078	4.04741	0.0711185	0.999663
ENSG00000206754	594837	SNORD101	small nucleolar RNA, C/D box 101	1.03152	-1.91515	4.03516	0.0711307	0.999663
ENSG00000151575	374618	TEX9	testis expressed 9	-0.448438	0.913378	4.04592	0.0711629	0.999663
ENSG00000271755	NA	NA	NA	-1.43281	-2.25671	3.90996	0.0713282	0.999663
ENSG00000276293	8396	PIP4K2B	phosphatidylinositol-5-phosphate 4-kinase type 2 beta	-0.150022	5.96985	4.03065	0.0716126	0.999663
ENSG00000004948	799	CALCR	calcitonin receptor	1.57833	-2.08581	3.91302	0.0717802	0.999663
ENSG00000143515	57198	ATP8B2	ATPase phospholipid transporting 8B2	-0.449156	1.24809	4.02412	0.0718125	0.999663
ENSG00000239306	10432	RBM14	RNA binding motif protein 14	0.178276	4.96498	4.02295	0.0718442	0.999663
ENSG00000236088	100874058	COX10-DT	COX10 divergent transcript	-0.318293	2.44006	4.02102	0.0719033	0.999663
ENSG00000119718	8892	EIF2B2	eukaryotic translation initiation factor 2B subunit beta	0.190493	5.9705	4.01881	0.071969	0.999663
ENSG00000176771	344148	NCKAP5	NCK associated protein 5	-1.23341	-2.12532	3.94939	0.0720233	0.999663
ENSG00000182050	25834	MGAT4C	MGAT4 family member C	-0.389341	1.35785	4.01519	0.0720824	0.999663
ENSG00000234773	NA	NA	NA	1.09925	-2.02535	4.0007	0.0720951	0.999663
ENSG00000146411	154091	SLC2A12	solute carrier family 2 member 12	0.23479	3.7554	4.00845	0.0722829	0.999663
ENSG00000118523	1490	CCN2	cellular communication network factor 2	0.210695	6.45312	4.00841	0.0722839	0.999663
ENSG00000289443	NA	NA	NA	0.997376	-1.99871	3.99629	0.0723217	0.999663
ENSG00000138439	150864	FAM117B	family with sequence similarity 117 member B	-0.196043	4.61022	4.00214	0.0724748	0.999663
ENSG00000104549	6713	SQLE	squalene epoxidase	0.168272	8.01782	4.00105	0.072508	0.999663
ENSG00000115271	25801	GCA	grancalcin	-0.291003	3.76294	3.9993	0.0725614	0.999663
ENSG00000182898	126637	TCHHL1	trichohyalin like 1	1.26271	-1.8941	4.22232	0.072707	0.999663
ENSG00000110721	1119	CHKA	choline kinase alpha	0.282862	3.2616	3.99428	0.0727151	0.999663
ENSG00000134809	26519	TIMM10	translocase of inner mitochondrial membrane 10	0.322129	2.58617	3.98952	0.0728608	0.999663
ENSG00000182199	6472	SHMT2	serine hydroxymethyltransferase 2	0.17853	6.29219	3.98833	0.0728969	0.999663
ENSG00000284543	NA	NA	NA	1.45994	-2.48937	3.85007	0.073123	0.999663
ENSG00000151651	101	ADAM8	ADAM metallopeptidase domain 8	0.216589	7.76361	3.97275	0.0733768	0.999663
ENSG00000271888	NA	NA	NA	-0.781274	-1.14998	3.9791	0.0733815	0.999663
ENSG00000119684	27030	MLH3	mutL homolog 3	-0.213572	3.91177	3.97204	0.0733989	0.999663
ENSG00000124733	4201	MEA1	male-enhanced antigen 1	0.182186	4.83018	3.97075	0.0734386	0.999663
ENSG00000204859	3104	ZBTB48	zinc finger and BTB domain containing 48	0.315091	2.31907	3.96583	0.0735919	0.999663
ENSG00000169057	4204	MECP2	methyl-CpG binding protein 2	-0.19443	4.37715	3.96488	0.0736208	0.999663
ENSG00000136052	84102	SLC41A2	solute carrier family 41 member 2	0.155388	6.10442	3.96447	0.0736334	0.999663
ENSG00000204710	387778	SPDYC	speedy/RINGO cell cycle regulator family member C	0.331219	2.66858	3.96248	0.0736959	0.999663
ENSG00000148180	2934	GSN	gelsolin	-0.171577	7.6659	3.96154	0.0737246	0.999663
ENSG00000167733	374875	HSD11B1L	hydroxysteroid 11-beta dehydrogenase 1 like	-0.346301	1.41258	3.95959	0.0737876	0.999663
ENSG00000050628	5733	PTGER3	prostaglandin E receptor 3	-0.563879	2.40869	3.95843	0.0738225	0.999663
ENSG00000264895	NA	NA	NA	1.45155	-1.91755	3.88614	0.0738294	0.999663
ENSG00000130307	83878	USHBP1	USH1 protein network component harmonin binding protein 1	0.958031	-0.844206	3.95962	0.073929	0.999663
ENSG00000273771	NA	NA	NA	-0.692274	-0.0747383	3.95118	0.0740792	0.999663
ENSG00000164307	51752	ERAP1	endoplasmic reticulum aminopeptidase 1	0.156833	7.49524	3.94727	0.07417	0.999663
ENSG00000166949	4088	SMAD3	SMAD family member 3	0.3669	6.56487	3.94637	0.0741983	0.999663
ENSG00000142655	5195	PEX14	peroxisomal biogenesis factor 14	0.226456	3.89533	3.9459	0.0742131	0.999663
ENSG00000223547	284391	ZNF844	zinc finger protein 844	-0.431709	0.798122	3.94524	0.0742399	0.999663
ENSG00000229833	100131801	PET100	PET100 cytochrome c oxidase chaperone	0.485434	0.279489	3.94098	0.0743785	0.999663
ENSG00000065485	10954	PDIA5	protein disulfide isomerase family A member 5	-0.161896	7.9312	3.93953	0.0744132	0.999663
ENSG00000152475	116412	ZNF837	zinc finger protein 837	0.738384	-0.429519	3.9406	0.0744245	0.999663
ENSG00000281195	NA	NA	NA	-0.868133	-1.38613	3.91452	0.0744641	0.999663
ENSG00000269374	732229	LOC732229	AN1-type zinc finger protein 5-like	0.4581	0.914217	3.93409	0.0745891	0.999663
ENSG00000156469	51001	MTERF3	mitochondrial transcription termination factor 3	0.227814	3.29675	3.931	0.0746825	0.999663
ENSG00000246174	100289388	KCTD21-AS1	KCTD21 antisense RNA 1	0.76914	-1.09731	3.9369	0.0746842	0.999663
ENSG00000162927	150962	PUS10	pseudouridine synthase 10	0.390264	1.93941	3.93081	0.0746899	0.999663
ENSG00000080493	8671	SLC4A4	solute carrier family 4 member 4	-0.964645	-1.44028	3.93754	0.0747418	0.999663
ENSG00000108306	84961	FBXL20	F-box and leucine rich repeat protein 20	-0.165222	4.81876	3.92492	0.0748747	0.999663
ENSG00000162194	79081	LBHD1	LBH domain containing 1	0.382357	1.39862	3.92284	0.0749434	0.999663
ENSG00000188064	7477	WNT7B	Wnt family member 7B	0.486407	2.80513	3.92046	0.0750177	0.999663
ENSG00000189298	80317	ZKSCAN3	zinc finger with KRAB and SCAN domains 3	-0.257804	2.89746	3.91969	0.0750413	0.999663
ENSG00000219481	55672	NBPF1	NBPF member 1	-0.24898	4.69735	3.91944	0.0750489	0.999663
ENSG00000175155	388403	YPEL2	yippee like 2	-0.164961	5.73504	3.91247	0.075271	0.999663
ENSG00000173451	83591	THAP2	THAP domain containing 2	-0.453243	0.951174	3.90932	0.0753758	0.999663
ENSG00000011422	5329	PLAUR	plasminogen activator, urokinase receptor	-0.436229	3.14629	3.90881	0.0753884	0.999663
ENSG00000178913	6879	TAF7	TATA-box binding protein associated factor 7	-0.221914	4.76994	3.90463	0.0755216	0.999663
ENSG00000179363	203562	TMEM31	transmembrane protein 31	0.426364	0.941123	3.90039	0.0756622	0.999663
ENSG00000119711	4329	ALDH6A1	aldehyde dehydrogenase 6 family member A1	-0.183382	4.61485	3.89817	0.0757293	0.999663
ENSG00000154493	118611	C10orf90	chromosome 10 open reading frame 90	1.06006	-1.34651	3.89662	0.0759693	0.999663
ENSG00000143368	10262	SF3B4	splicing factor 3b subunit 4	0.14533	6.51324	3.88884	0.0760298	0.999663
ENSG00000257446	729747	ZNF878	zinc finger protein 878	-0.403427	1.02576	3.88713	0.0760896	0.999663
ENSG00000117475	8548	BLZF1	basic leucine zipper nuclear factor 1	0.218344	5.02571	3.88322	0.0762118	0.999663
ENSG00000105516	1628	DBP	D-box binding PAR bZIP transcription factor	-0.502978	1.15267	3.883	0.0762245	0.999663
ENSG00000115414	2335	FN1	fibronectin 1	-0.288083	13.2188	3.88282	0.0762248	0.999663
ENSG00000101844	115201	ATG4A	autophagy related 4A cysteine peptidase	0.22642	3.42385	3.88153	0.076267	0.999663
ENSG00000290048	NA	NA	NA	0.809992	-1.60706	3.87763	0.0763274	0.999663
ENSG00000197279	7718	ZNF165	zinc finger protein 165	0.299234	3.00236	3.87813	0.0763776	0.999663
ENSG00000105953	4967	OGDH	oxoglutarate dehydrogenase	0.223751	6.35784	3.87727	0.0764049	0.999663
ENSG00000289507	NA	NA	NA	0.939559	-1.69653	3.88494	0.0764318	0.999663
ENSG00000100888	57680	CHD8	chromodomain helicase DNA binding protein 8	-0.141402	6.81552	3.8657	0.0767825	0.999663
ENSG00000181610	51649	MRPS23	mitochondrial ribosomal protein S23	0.198739	4.87653	3.86372	0.0768472	0.999663
ENSG00000015532	64132	XYLT2	xylosyltransferase 2	-0.181317	5.01178	3.86284	0.076876	0.999663
ENSG00000087338	64395	GMCL1	germ cell-less 1, spermatogenesis associated	-0.195966	5.315	3.86269	0.0768809	0.999663
ENSG00000289295	NA	NA	NA	-1.00958	-1.36551	3.85983	0.0768812	0.999663
ENSG00000106211	3315	HSPB1	heat shock protein family B (small) member 1	0.341664	6.76387	3.85976	0.0769772	0.999663
ENSG00000116679	10625	IVNS1ABP	influenza virus NS1A binding protein	-0.193886	6.76722	3.85904	0.0770007	0.999663
ENSG00000113327	2566	GABRG2	gamma-aminobutyric acid type A receptor subunit gamma2	-0.401396	1.0871	3.85841	0.0770252	0.999663
ENSG00000130513	9518	GDF15	growth differentiation factor 15	0.351933	4.89841	3.85783	0.0770404	0.999663
ENSG00000260708	119863861	TBC1D22A-DT	TBC1D22A divergent transcript	0.6982	-0.884378	3.86282	0.0770546	0.999663
ENSG00000204950	390205	LRRC10B	leucine rich repeat containing 10B	-1.58458	-2.20629	3.81229	0.0770592	0.999663
ENSG00000108854	64750	SMURF2	SMAD specific E3 ubiquitin protein ligase 2	-0.231279	4.31214	3.85109	0.0772622	0.999663
ENSG00000249249	NA	NA	NA	1.15477	-1.30836	3.85281	0.0772809	0.999663
ENSG00000185015	377677	CA13	carbonic anhydrase 13	-0.881843	-0.92419	3.85407	0.0773089	0.999663
ENSG00000212694	338799	LINC01089	long intergenic non-protein coding RNA 1089	-0.646051	0.312459	3.85065	0.0773335	0.999663
ENSG00000182944	2130	EWSR1	EWS RNA binding protein 1	0.166385	7.32653	3.84704	0.077396	0.999663
ENSG00000116678	3953	LEPR	leptin receptor	-0.290816	4.64061	3.84568	0.0774411	0.999663
ENSG00000121236	117854	TRIM6	tripartite motif containing 6	-0.165247	5.39122	3.84081	0.0776022	0.999663
ENSG00000128872	29767	TMOD2	tropomodulin 2	-0.273785	2.73131	3.83988	0.0776335	0.999663
ENSG00000123908	27161	AGO2	argonaute RISC catalytic component 2	-0.183548	6.28068	3.83608	0.0777592	0.999663
ENSG00000185262	283991	UBALD2	UBA like domain containing 2	0.201712	6.22727	3.83208	0.0778921	0.999663
ENSG00000146166	51557	LGSN	lengsin, lens protein with glutamine synthetase domain	-0.296808	1.83434	3.83164	0.0779083	0.999663
ENSG00000168237	132158	GLYCTK	glycerate kinase	0.438178	0.843795	3.83091	0.0779367	0.999663
ENSG00000105671	54555	DDX49	DEAD-box helicase 49	0.233406	4.40879	3.82915	0.07799	0.999663
ENSG00000101361	10528	NOP56	NOP56 ribonucleoprotein	0.159371	7.161	3.82902	0.0779942	0.999663
ENSG00000145476	285440	CYP4V2	cytochrome P450 family 4 subfamily V member 2	-0.278193	2.49525	3.82879	0.0780025	0.999663
ENSG00000260000	NA	NA	NA	0.628494	-0.323811	3.82789	0.0780758	0.999663
ENSG00000231851	101927492	MRPS9-AS1	MRPS9 antisense RNA 1	-0.871101	-1.06806	3.82923	0.0781321	0.999663
ENSG00000173442	254102	EHBP1L1	EH domain binding protein 1 like 1	-0.243666	3.79209	3.8191	0.0783261	0.999663
ENSG00000268655	101059948	SAXO3	stabilizer of axonemal microtubules 3	0.567423	0.485913	3.81731	0.0784017	0.999663
ENSG00000092010	5720	PSME1	proteasome activator subunit 1	0.172626	6.46188	3.81534	0.0784521	0.999663
ENSG00000185115	56160	NSMCE3	NSE3 homolog, SMC5-SMC6 complex component	0.209925	3.80753	3.81532	0.078453	0.999663
ENSG00000187808	347454	SOWAHD	sosondowah ankyrin repeat domain family member D	0.305439	2.87273	3.81395	0.0784995	0.999663
ENSG00000134851	55858	TMEM165	transmembrane protein 165	0.161291	6.08844	3.81156	0.0785792	0.999663
ENSG00000131943	83636	C19orf12	chromosome 19 open reading frame 12	-0.191361	4.89877	3.81065	0.0786099	0.999663
ENSG00000186056	100129196	MATN1-AS1	MATN1 antisense RNA 1	0.671957	-0.586745	3.81382	0.0786134	0.999663
ENSG00000071859	9130	FAM50A	family with sequence similarity 50 member A	0.181675	5.47253	3.80962	0.0786449	0.999663
ENSG00000138709	55132	LARP1B	La ribonucleoprotein 1B	0.164258	5.34509	3.80932	0.0786547	0.999663
ENSG00000104783	3783	KCNN4	potassium calcium-activated channel subfamily N member 4	0.285436	3.72591	3.80825	0.0786911	0.999663
ENSG00000038427	1462	VCAN	versican	-0.712817	4.46696	3.80602	0.0787664	0.999663
ENSG00000250325	NA	NA	NA	1.15676	-2.11759	3.7437	0.0787797	0.999663
ENSG00000107679	59338	PLEKHA1	pleckstrin homology domain containing A1	-0.208713	6.09036	3.80085	0.078941	0.999663
ENSG00000196188	1510	CTSE	cathepsin E	0.912068	-1.33941	3.82532	0.079	0.999663
ENSG00000113300	57472	CNOT6	CCR4-NOT transcription complex subunit 6	-0.15411	6.4243	3.79816	0.0790322	0.999663
ENSG00000213062	NA	NA	NA	-0.551162	0.453767	3.79771	0.0790578	0.999663
ENSG00000104827	1082	CGB3	chorionic gonadotropin subunit beta 3	0.510366	8.15558	3.79722	0.0790641	0.999663
ENSG00000196517	6536	SLC6A9	solute carrier family 6 member 9	0.519113	2.18004	3.7946	0.0791545	0.999663
ENSG00000253719	552889	ATXN7L3B	ataxin 7 like 3B	-0.154489	7.00262	3.79278	0.0792148	0.999663
ENSG00000125247	84899	TMTC4	transmembrane O-mannosyltransferase targeting cadherins 4	-0.162549	4.87561	3.79126	0.0792665	0.999663
ENSG00000236682	100506922	MAP3K2-DT	MAP3K2 divergent transcript	0.635094	-0.242332	3.79185	0.0792843	0.999663
ENSG00000162825	100288142	NBPF20	NBPF member 20	0.288523	4.58706	3.78656	0.0794269	0.999663
ENSG00000159714	29800	ZDHHC1	zinc finger DHHC-type containing 1	0.735197	-1.0251	3.78953	0.0795149	0.999663
ENSG00000133138	54885	TBC1D8B	TBC1 domain family member 8B	-0.242582	3.62347	3.78391	0.0795174	0.999663
ENSG00000176973	23625	FAM89B	family with sequence similarity 89 member B	-0.67514	-0.313869	3.785	0.0795393	0.999663
ENSG00000088179	5775	PTPN4	protein tyrosine phosphatase non-receptor type 4	-0.173539	4.62692	3.78303	0.0795474	0.999663
ENSG00000103489	64131	XYLT1	xylosyltransferase 1	-0.134636	7.23395	3.78006	0.0796489	0.999663
ENSG00000184828	201501	ZBTB7C	zinc finger and BTB domain containing 7C	0.365241	2.83665	3.77649	0.079772	0.999663
ENSG00000204740	340895	MALRD1	MAM and LDL receptor class A domain containing 1	-0.663751	-0.148548	3.77218	0.079943	0.999663
ENSG00000041880	10039	PARP3	poly(ADP-ribose) polymerase family member 3	-0.63913	-0.715854	3.77268	0.0799863	0.999663
ENSG00000111961	23328	SASH1	SAM and SH3 domain containing 1	-0.18563	8.59303	3.76319	0.080229	0.999663
ENSG00000244055	NA	NA	NA	0.897299	-1.77123	3.76851	0.0802369	0.999663
ENSG00000196968	170384	FUT11	fucosyltransferase 11	-0.159235	5.51212	3.76136	0.0802925	0.999663
ENSG00000164983	157378	TMEM65	transmembrane protein 65	-0.299826	2.51168	3.7598	0.080347	0.999663
ENSG00000122591	84668	HYCC1	hyccin PI4KA lipid kinase complex subunit 1	-0.198035	6.61142	3.75942	0.0803596	0.999663
ENSG00000171914	83660	TLN2	talin 2	-0.193492	4.26116	3.75918	0.0803679	0.999663
ENSG00000171517	23566	LPAR3	lysophosphatidic acid receptor 3	-1.25752	-0.824024	3.76469	0.0803769	0.999663
ENSG00000215218	134111	UBE2QL1	ubiquitin conjugating enzyme E2 QL1	1.07994	-1.17354	3.65558	0.0804569	0.999663
ENSG00000189410	400745	SH2D5	SH2 domain containing 5	0.632047	1.65347	3.75588	0.0804952	0.999663
ENSG00000151466	132320	SCLT1	sodium channel and clathrin linker 1	0.264282	4.28054	3.75362	0.0805606	0.999663
ENSG00000167797	10263	CDK2AP2	cyclin dependent kinase 2 associated protein 2	0.236121	4.20929	3.75306	0.0805801	0.999663
ENSG00000285751	NA	NA	NA	0.402357	0.620469	3.75124	0.0806504	0.999663
ENSG00000241170	100271479	RPL31P46	ribosomal protein L31 pseudogene 46	-1.16243	-1.99902	3.73293	0.0806853	0.999663
ENSG00000241104	1098	CEACAMP10	CEA cell adhesion molecule pseudogene 10	0.625721	1.50781	3.74921	0.0807207	0.999663
ENSG00000196411	2050	EPHB4	EPH receptor B4	0.239677	6.70549	3.74658	0.0808056	0.999663
ENSG00000109046	26118	WSB1	WD repeat and SOCS box containing 1	0.155872	7.08106	3.74434	0.0808838	0.999663
ENSG00000181896	94039	ZNF101	zinc finger protein 101	-0.216169	3.32812	3.7423	0.0809553	0.999663
ENSG00000143333	6004	RGS16	regulator of G protein signaling 16	0.194712	5.92277	3.74212	0.0809612	0.999663
ENSG00000173171	4580	MTX1	metaxin 1	0.229413	3.76015	3.73256	0.0812965	0.999663
ENSG00000188984	126767	AADACL3	arylacetamide deacetylase like 3	0.541841	3.25385	3.73158	0.0813309	0.999663
ENSG00000075426	2355	FOSL2	FOS like 2, AP-1 transcription factor subunit	-0.148437	8.77178	3.73125	0.0813422	0.999663
ENSG00000153487	3621	ING1	inhibitor of growth family member 1	-0.146417	5.71983	3.72789	0.0814602	0.999663
ENSG00000109180	54940	OCIAD1	OCIA domain containing 1	0.156211	6.91009	3.72209	0.0816648	0.999663
ENSG00000259786	NA	NA	NA	-1.38082	-2.22547	3.657	0.0817169	0.999663
ENSG00000165572	89890	KBTBD6	kelch repeat and BTB domain containing 6	-0.209667	3.7603	3.72	0.0817391	0.999663
ENSG00000170848	5675	PSG6	pregnancy specific beta-1-glycoprotein 6	0.196597	8.50401	3.71934	0.0817621	0.999663
ENSG00000258824	NA	NA	NA	-0.674436	-1.03679	3.72169	0.0818232	0.999663
ENSG00000256139	NA	NA	NA	-0.757413	-0.719271	3.71603	0.0819747	0.999663
ENSG00000091972	4345	CD200	CD200 molecule	0.432674	5.0661	3.71309	0.0819837	0.999663
ENSG00000253706	NA	NA	NA	-0.435552	1.35123	3.71293	0.081992	0.999663
ENSG00000070731	10610	ST6GALNAC2	ST6 N-acetylgalactosaminide alpha-2,6-sialyltransferase 2	-0.283504	3.38466	3.70922	0.0821212	0.999663
ENSG00000134709	51361	HOOK1	hook microtubule tethering protein 1	-0.665048	1.20943	3.70879	0.0821402	0.999663
ENSG00000288749	NA	NA	NA	0.477981	1.65134	3.70808	0.0821632	0.999663
ENSG00000196267	162962	ZNF836	zinc finger protein 836	-0.224916	3.3278	3.70694	0.0822027	0.999663
ENSG00000187534	NA	NA	NA	0.789461	-0.872439	3.70947	0.0822611	0.999663
ENSG00000232150	NA	NA	NA	0.868817	-1.81089	3.71025	0.0822724	0.999663
ENSG00000169599	27247	NFU1	NFU1 iron-sulfur cluster scaffold	0.195081	4.49862	3.704	0.082307	0.999663
ENSG00000052344	5652	PRSS8	serine protease 8	-0.215952	8.67041	3.7026	0.0823568	0.999663
ENSG00000162004	124093	CCDC78	coiled-coil domain containing 78	1.68025	-2.3498	3.60934	0.0824071	0.999663
ENSG00000183955	387893	KMT5A	lysine methyltransferase 5A	0.165823	5.81122	3.69942	0.0824706	0.999663
ENSG00000285714	NA	NA	NA	0.844077	-1.23462	3.70031	0.0826696	0.999663
ENSG00000125144	4495	MT1G	metallothionein 1G	0.559709	3.48624	3.69376	0.0826735	0.999663
ENSG00000248485	654790	PCP4L1	Purkinje cell protein 4 like 1	-0.343958	2.38039	3.69248	0.0827197	0.999663
ENSG00000163995	84448	ABLIM2	actin binding LIM protein family member 2	-0.763981	-1.21731	3.69587	0.082829	0.999663
ENSG00000224505	NA	NA	NA	0.979525	-1.82223	3.68599	0.0828394	0.999663
ENSG00000205847	NA	NA	NA	0.388306	1.05394	3.68903	0.0828466	0.999663
ENSG00000276248	NA	NA	NA	-0.400179	0.706843	3.68767	0.0829009	0.999663
ENSG00000206557	131405	TRIM71	tripartite motif containing 71	-0.153625	7.48022	3.68705	0.0829141	0.999663
ENSG00000006659	56891	LGALS14	galectin 14	1.73781	-1.68579	3.66008	0.0829427	0.999663
ENSG00000197728	6231	RPS26	ribosomal protein S26	0.153441	7.37442	3.68166	0.0831087	0.999663
ENSG00000197903	85236	H2BC12	H2B clustered histone 12	0.269805	4.26203	3.67819	0.0832338	0.999663
ENSG00000260802	401613	SERTM2	serine rich and transmembrane domain containing 2	0.669768	0.548396	3.67624	0.0833148	0.999663
ENSG00000177432	266812	NAP1L5	nucleosome assembly protein 1 like 5	0.486959	0.550168	3.67331	0.0834222	0.999663
ENSG00000175294	117144	CATSPER1	cation channel sperm associated 1	-0.939401	-1.51319	3.6769	0.0835459	0.999663
ENSG00000217128	96459	FNIP1	folliculin interacting protein 1	-0.159906	5.14321	3.66813	0.0835986	0.999663
ENSG00000261236	23246	BOP1	BOP1 ribosomal biogenesis factor	0.257997	3.97833	3.66809	0.0836002	0.999663
ENSG00000148572	29982	NRBF2	nuclear receptor binding factor 2	0.150856	5.7496	3.66757	0.083619	0.999663
ENSG00000157911	5192	PEX10	peroxisomal biogenesis factor 10	0.211585	4.02915	3.66683	0.0836461	0.999663
ENSG00000278212	NA	NA	NA	0.493078	0.507858	3.66705	0.0836512	0.999663
ENSG00000182902	83733	SLC25A18	solute carrier family 25 member 18	0.947259	-1.48379	3.67191	0.0836951	0.999663
ENSG00000135069	29968	PSAT1	phosphoserine aminotransferase 1	0.304498	6.24328	3.66449	0.0837314	0.999663
ENSG00000116237	23463	ICMT	isoprenylcysteine carboxyl methyltransferase	-0.135235	7.11041	3.66152	0.0838396	0.999663
ENSG00000168672	157638	LRATD2	LRAT domain containing 2	-0.344867	3.29427	3.65952	0.0839127	0.999663
ENSG00000189334	57402	S100A14	S100 calcium binding protein A14	-0.474318	3.24648	3.6548	0.0840856	0.999663
ENSG00000123836	5208	PFKFB2	6-phosphofructo-2-kinase/fructose-2,6-biphosphatase 2	0.23323	3.5486	3.65007	0.084259	0.999663
ENSG00000169752	145957	NRG4	neuregulin 4	-0.604049	-0.268472	3.65158	0.0842844	0.999663
ENSG00000203721	554279	LINC00862	long intergenic non-protein coding RNA 862	0.730826	-0.427053	3.60981	0.0844028	0.999663
ENSG00000035499	55789	DEPDC1B	DEP domain containing 1B	0.200799	4.12737	3.64556	0.0844245	0.999663
ENSG00000268288	NA	NA	NA	-1.01091	-1.74521	3.64805	0.0844599	0.999663
ENSG00000134153	56851	EMC7	ER membrane protein complex subunit 7	0.155584	6.1861	3.64303	0.0845174	0.999663
ENSG00000174306	23051	ZHX3	zinc fingers and homeoboxes 3	-0.202157	6.21078	3.63919	0.0846592	0.999663
ENSG00000154511	388650	DIPK1A	divergent protein kinase domain 1A	-0.208676	4.2618	3.63486	0.0848195	0.999663
ENSG00000268043	149013	NBPF12	NBPF member 12	0.200438	3.93392	3.63447	0.0848341	0.999663
ENSG00000150787	5805	PTS	6-pyruvoyltetrahydropterin synthase	0.190854	4.0749	3.63418	0.0848448	0.999663
ENSG00000117461	8503	PIK3R3	phosphoinositide-3-kinase regulatory subunit 3	0.205451	3.48655	3.63214	0.0849203	0.999663
ENSG00000215835	284685	LOC284685	EWS RNA binding protein 1 pseudogene	0.861447	-1.86398	3.62253	0.0849299	0.999663
ENSG00000181104	2149	F2R	coagulation factor II thrombin receptor	-0.727936	-0.635941	3.63502	0.0849748	0.999663
ENSG00000157992	200634	KRTCAP3	keratinocyte associated protein 3	-0.288072	2.07044	3.62962	0.0850145	0.999663
ENSG00000143493	25896	INTS7	integrator complex subunit 7	0.224154	4.63655	3.62483	0.0851916	0.999663
ENSG00000073803	9175	MAP3K13	mitogen-activated protein kinase kinase kinase 13	0.192347	4.23552	3.62309	0.0852566	0.999663
ENSG00000183696	7378	UPP1	uridine phosphorylase 1	0.153503	6.16891	3.62027	0.0853618	0.999663
ENSG00000143179	7371	UCK2	uridine-cytidine kinase 2	0.199067	4.87249	3.61835	0.0854335	0.999663
ENSG00000197415	79674	VEPH1	ventricular zone expressed PH domain containing 1	-0.671058	0.191216	3.61988	0.0854488	0.999663
ENSG00000189045	728780	ANKDD1B	ankyrin repeat and death domain containing 1B	-0.624584	-0.0537151	3.61815	0.0854696	0.999663
ENSG00000198944	134548	SOWAHA	sosondowah ankyrin repeat domain family member A	-0.881751	-1.54572	3.62352	0.0855278	0.999663
ENSG00000267500	NA	NA	NA	-0.597292	-0.234657	3.6121	0.0856965	0.999663
ENSG00000184207	283871	PGP	phosphoglycolate phosphatase	0.20704	4.4122	3.60994	0.0857481	0.999663
ENSG00000164078	4486	MST1R	macrophage stimulating 1 receptor	-0.46418	0.934282	3.60963	0.0857647	0.999663
ENSG00000278156	641467	TSC22D1-AS1	TSC22D1 antisense RNA 1	-0.683062	-0.286505	3.60979	0.0858031	0.999663
ENSG00000122884	5033	P4HA1	prolyl 4-hydroxylase subunit alpha 1	-0.26681	7.35323	3.60694	0.085861	0.999663
ENSG00000196998	11152	WDR45	WD repeat domain 45	0.281495	2.76261	3.60304	0.0860084	0.999663
ENSG00000137714	2230	FDX1	ferredoxin 1	0.170922	6.52492	3.60148	0.0860665	0.999663
ENSG00000115138	5443	POMC	proopiomelanocortin	1.11382	-1.85913	3.59221	0.0860828	0.999663
ENSG00000095794	1390	CREM	cAMP responsive element modulator	0.223346	5.05402	3.599	0.0861601	0.999663
ENSG00000082497	56256	SERTAD4	SERTA domain containing 4	-0.232615	4.6915	3.59809	0.0861944	0.999663
ENSG00000136930	5695	PSMB7	proteasome 20S subunit beta 7	0.137322	6.37999	3.59719	0.0862284	0.999663
ENSG00000102547	81617	CAB39L	calcium binding protein 39 like	-0.186755	5.19599	3.59676	0.0862448	0.999663
ENSG00000231924	5669	PSG1	pregnancy specific beta-1-glycoprotein 1	0.544646	3.47155	3.59353	0.0863671	0.999663
ENSG00000287320	NA	NA	NA	0.919856	-1.76297	3.59234	0.0864619	0.999663
ENSG00000162545	55450	CAMK2N1	calcium/calmodulin dependent protein kinase II inhibitor 1	-0.225066	6.37513	3.59031	0.0864891	0.999663
ENSG00000088543	51161	C3orf18	chromosome 3 open reading frame 18	-0.702785	-0.0890094	3.58937	0.0865561	0.999663
ENSG00000185986	NA	NA	NA	-0.629859	-0.366969	3.58877	0.0865858	0.999663
ENSG00000136383	57538	ALPK3	alpha kinase 3	0.255055	2.98414	3.58601	0.0866528	0.999663
ENSG00000198589	987	LRBA	LPS responsive beige-like anchor protein	-0.166004	6.79787	3.58554	0.0866702	0.999663
ENSG00000115257	54760	PCSK4	proprotein convertase subtilisin/kexin type 4	-0.923021	-1.44246	3.59221	0.0866882	0.999663
ENSG00000280355	NA	NA	NA	-0.679183	-0.557935	3.58353	0.0868279	0.999663
ENSG00000273295	NA	NA	NA	-0.839891	-1.83584	3.55799	0.0869334	0.999663
ENSG00000173530	8793	TNFRSF10D	TNF receptor superfamily member 10d	-0.422608	2.306	3.57703	0.0869954	0.999663
ENSG00000164022	9255	AIMP1	aminoacyl tRNA synthetase complex interacting multifunctional protein 1	0.163312	5.88194	3.57691	0.0869993	0.999663
ENSG00000227355	102723324	LOC102723324	uncharacterized LOC102723324	0.960512	-2.02834	3.54707	0.0870337	0.999663
ENSG00000165916	5702	PSMC3	proteasome 26S subunit, ATPase 3	0.141906	6.88012	3.57514	0.0870667	0.999663
ENSG00000176593	100128398	ZNF606-AS1	ZNF606 antisense RNA 1	-0.582553	-0.711837	3.579	0.0870761	0.999663
ENSG00000259024	100533496	TVP23C-CDRT4	TVP23C-CDRT4 readthrough	1.48907	-2.2285	3.51074	0.087093	0.999663
ENSG00000273311	25786	DGCR11	DiGeorge syndrome critical region gene 11	0.354476	1.5892	3.57307	0.0871482	0.999663
ENSG00000183166	83698	CALN1	calneuron 1	-0.826816	-1.14325	3.57726	0.0871556	0.999663
ENSG00000134762	1825	DSC3	desmocollin 3	-0.213895	7.88243	3.5707	0.0872368	0.999663
ENSG00000168778	79867	TCTN2	tectonic family member 2	-0.22069	3.4356	3.56952	0.0872826	0.999663
ENSG00000118985	22936	ELL2	elongation factor for RNA polymerase II 2	-0.174886	4.7959	3.56696	0.0873804	0.999663
ENSG00000162543	127733	UBXN10	UBX domain protein 10	-0.251069	4.353	3.56144	0.0875927	0.999663
ENSG00000196263	57573	ZNF471	zinc finger protein 471	-0.81718	-0.536784	3.56283	0.0875976	0.999663
ENSG00000269556	84548	TMEM185A	transmembrane protein 185A	-0.225498	3.38999	3.55682	0.0877713	0.999663
ENSG00000119547	9480	ONECUT2	one cut homeobox 2	1.04946	-1.35391	3.56219	0.087781	0.999663
ENSG00000153391	125476	INO80C	INO80 complex subunit C	0.23109	4.21357	3.55468	0.0878537	0.999663
ENSG00000124575	3007	H1-3	H1.3 linker histone, cluster member	0.521821	0.287991	3.55395	0.0878936	0.999663
ENSG00000171791	596	BCL2	BCL2 apoptosis regulator	0.615606	0.341873	3.55745	0.0878976	0.999663
ENSG00000079999	9817	KEAP1	kelch like ECH associated protein 1	0.195746	4.44236	3.55333	0.0879059	0.999663
ENSG00000182612	83882	TSPAN10	tetraspanin 10	0.356538	1.23487	3.55262	0.0879365	0.999663
ENSG00000172817	9420	CYP7B1	cytochrome P450 family 7 subfamily B member 1	0.498054	1.85607	3.55238	0.0879489	0.999663
ENSG00000103044	3038	HAS3	hyaluronan synthase 3	-0.490576	1.81354	3.55169	0.0879708	0.999663
ENSG00000123179	84650	EBPL	EBP like	-0.215364	3.67026	3.54932	0.0880616	0.999663
ENSG00000170458	929	CD14	CD14 molecule	0.627301	-0.370095	3.54853	0.0881304	0.999663
ENSG00000180233	223082	ZNRF2	zinc and ring finger 2	-0.232986	4.63628	3.54737	0.088137	0.999663
ENSG00000196182	83931	STK40	serine/threonine kinase 40	0.26426	5.78186	3.54616	0.0881839	0.999663
ENSG00000142279	126374	WTIP	WT1 interacting protein	0.24438	3.55129	3.54589	0.088195	0.999663
ENSG00000266412	8031	NCOA4	nuclear receptor coactivator 4	0.131525	8.92887	3.5458	0.088198	0.999663
ENSG00000197037	221785	ZSCAN25	zinc finger and SCAN domain containing 25	-0.184628	4.11466	3.5457	0.0882019	0.999663
ENSG00000275322	NA	NA	NA	0.483515	0.0874426	3.54423	0.0882775	0.999663
ENSG00000279208	NA	NA	NA	0.909263	-1.77948	3.51365	0.0884339	0.999663
ENSG00000055332	5610	EIF2AK2	eukaryotic translation initiation factor 2 alpha kinase 2	0.167287	8.66152	3.53967	0.0884366	0.999663
ENSG00000276101	NA	NA	NA	-0.64054	-0.316593	3.53944	0.0884879	0.999663
ENSG00000058799	54432	YIPF1	Yip1 domain family member 1	0.177967	5.07972	3.53468	0.0886317	0.999663
ENSG00000196378	80778	ZNF34	zinc finger protein 34	-0.27364	2.38223	3.53276	0.0887073	0.999663
ENSG00000177464	2828	GPR4	G protein-coupled receptor 4	-0.476651	1.54966	3.52837	0.088882	0.999663
ENSG00000228318	NA	NA	NA	1.21077	1.00175	3.52625	0.0890102	0.999663
ENSG00000124140	57468	SLC12A5	solute carrier family 12 member 5	-1.7325	-2.46368	3.37454	0.08915	0.999663
ENSG00000272030	NA	NA	NA	-1.05995	-1.96821	3.51964	0.0891698	0.999663
ENSG00000165775	65991	FUNDC2	FUN14 domain containing 2	0.169252	4.41825	3.52069	0.0891807	0.999663
ENSG00000064300	4804	NGFR	nerve growth factor receptor	-1.23161	-1.44628	3.50762	0.0892268	0.999663
ENSG00000131061	84905	ZNF341	zinc finger protein 341	0.270901	2.81023	3.51612	0.0893615	0.999663
ENSG00000285103	NA	NA	NA	0.804473	-0.983509	3.50705	0.0895042	0.999663
ENSG00000271978	NA	NA	NA	-0.799356	-1.51334	3.51654	0.0895178	0.999663
ENSG00000178096	51027	BOLA1	bolA family member 1	0.296957	1.97584	3.51201	0.089525	0.999663
ENSG00000287979	NA	NA	NA	1.19511	-1.51959	3.51905	0.0895498	0.999663
ENSG00000255404	NA	NA	NA	1.15223	-1.06486	3.51073	0.0897407	0.999663
ENSG00000260927	NA	NA	NA	0.733131	-0.208047	3.50574	0.0898114	0.999663
ENSG00000197798	79607	FAM118B	family with sequence similarity 118 member B	0.238077	3.80433	3.50406	0.0898392	0.999663
ENSG00000270419	100526820	CAHM	colon adenocarcinoma hypermethylated	1.45596	-2.11296	3.43774	0.0900333	0.999663
ENSG00000006007	51573	GDE1	glycerophosphodiester phosphodiesterase 1	0.164699	7.24809	3.49741	0.0901041	0.999663
ENSG00000184164	79174	CRELD2	cysteine rich with EGF like domains 2	0.234989	4.2394	3.49557	0.0901776	0.999663
ENSG00000151702	2313	FLI1	Fli-1 proto-oncogene, ETS transcription factor	0.313026	1.76783	3.4936	0.0902578	0.999663
ENSG00000175832	2118	ETV4	ETS variant transcription factor 4	0.33759	4.98467	3.49177	0.0903298	0.999663
ENSG00000139117	144402	CPNE8	copine 8	-0.177757	4.72374	3.49068	0.0903735	0.999663
ENSG00000145246	57205	ATP10D	ATPase phospholipid transporting 10D (putative)	0.215121	7.10253	3.49057	0.0903776	0.999663
ENSG00000124587	5190	PEX6	peroxisomal biogenesis factor 6	-0.323295	2.30981	3.48991	0.0904049	0.999663
ENSG00000062716	81671	VMP1	vacuole membrane protein 1	0.150762	7.08426	3.48722	0.0905122	0.999663
ENSG00000178694	63899	NSUN3	NOP2/Sun RNA methyltransferase 3	-0.271325	2.47205	3.48667	0.0905347	0.999663
ENSG00000087157	9489	PGS1	phosphatidylglycerophosphate synthase 1	0.261007	3.36989	3.4849	0.0906055	0.999663
ENSG00000070761	29105	CFAP20	cilia and flagella associated protein 20	0.192455	4.9171	3.4789	0.090847	0.999663
ENSG00000162645	2634	GBP2	guanylate binding protein 2	0.158158	6.33619	3.47546	0.0909856	0.999663
ENSG00000117133	80135	RPF1	ribosome production factor 1 homolog	0.17716	4.64712	3.47303	0.0910839	0.999663
ENSG00000160606	116238	TLCD1	TLC domain containing 1	0.243798	3.2092	3.47077	0.0911759	0.999663
ENSG00000115423	1768	DNAH6	dynein axonemal heavy chain 6	-0.82986	-1.01017	3.47495	0.0911849	0.999663
ENSG00000257553	NA	NA	NA	0.686592	0.137891	3.46813	0.0912987	0.999663
ENSG00000198182	84775	ZNF607	zinc finger protein 607	-0.206147	3.53212	3.4674	0.0913125	0.999663
ENSG00000139517	222484	LNX2	ligand of numb-protein X 2	-0.172978	5.25572	3.46674	0.0913388	0.999663
ENSG00000247121	NA	NA	NA	0.591886	-0.68589	3.46727	0.0914026	0.999663
ENSG00000163328	151556	GPR155	G protein-coupled receptor 155	-0.408925	1.96428	3.46403	0.0914506	0.999663
ENSG00000184110	8663	EIF3C	eukaryotic translation initiation factor 3 subunit C	0.235395	3.65785	3.46268	0.0915042	0.999663
ENSG00000181195	5179	PENK	proenkephalin	1.22491	-2.18221	3.36682	0.091528	0.999663
ENSG00000197483	89887	ZNF628	zinc finger protein 628	-0.31624	2.08809	3.46189	0.091537	0.999663
ENSG00000141002	22980	TCF25	transcription factor 25	0.137469	6.24289	3.46004	0.0916115	0.999663
ENSG00000058063	23200	ATP11B	ATPase phospholipid transporting 11B (putative)	-0.218949	6.73744	3.45921	0.0916451	0.999663
ENSG00000136891	54881	TEX10	testis expressed 10	0.150124	5.74057	3.45919	0.0916459	0.999663
ENSG00000168003	6520	SLC3A2	solute carrier family 3 member 2	0.231714	7.71109	3.45862	0.0916694	0.999663
ENSG00000054983	2581	GALC	galactosylceramidase	-0.213458	5.16488	3.45847	0.0916755	0.999663
ENSG00000144445	151050	KANSL1L	KAT8 regulatory NSL complex subunit 1 like	0.352285	1.22145	3.454	0.0918616	0.999663
ENSG00000198910	3897	L1CAM	L1 cell adhesion molecule	-0.222637	3.75352	3.45133	0.0919674	0.999663
ENSG00000154914	124739	USP43	ubiquitin specific peptidase 43	0.177332	5.80371	3.44777	0.0921132	0.999663
ENSG00000172977	10524	KAT5	lysine acetyltransferase 5	0.166218	4.93199	3.44504	0.0922254	0.999663
ENSG00000083635	26747	NUFIP1	nuclear FMR1 interacting protein 1	0.191204	3.68234	3.44132	0.0923786	0.999663
ENSG00000119707	58517	RBM25	RNA binding motif protein 25	0.173805	7.02551	3.4395	0.0924534	0.999663
ENSG00000164237	134147	CMBL	carboxymethylenebutenolidase homolog	-0.209369	3.99207	3.43942	0.0924564	0.999663
ENSG00000243716	100132247	NPIPB5	nuclear pore complex interacting protein family member B5	0.473874	1.93175	3.43789	0.0925216	0.999663
ENSG00000114656	57501	CFAP92	cilia and flagella associated protein 92 (putative)	0.9289	-1.81328	3.42706	0.092605	0.999663
ENSG00000278811	100289211	LINC00624	long intergenic non-protein coding RNA 624	1.14919	-2.2006	3.29021	0.09267	0.999663
ENSG00000197841	339318	ZNF181	zinc finger protein 181	-0.434947	0.717176	3.43417	0.0926794	0.999663
ENSG00000169855	6091	ROBO1	roundabout guidance receptor 1	0.206363	5.46181	3.43186	0.0927688	0.999663
ENSG00000147459	80005	DOCK5	dedicator of cytokinesis 5	-0.173328	7.95937	3.43103	0.0928031	0.999663
ENSG00000159899	4882	NPR2	natriuretic peptide receptor 2	-0.454994	1.89017	3.42692	0.0929755	0.999663
ENSG00000172037	3913	LAMB2	laminin subunit beta 2	-0.170631	7.22326	3.42139	0.0932035	0.999663
ENSG00000289554	NA	NA	NA	-0.880377	-0.548494	3.42183	0.0932874	0.999663
ENSG00000171700	10287	RGS19	regulator of G protein signaling 19	-0.314707	1.72253	3.41	0.0936809	0.999663
ENSG00000089116	64211	LHX5	LIM homeobox 5	0.891215	-1.9681	3.41004	0.0938637	0.999663
ENSG00000040933	3631	INPP4A	inositol polyphosphate-4-phosphatase type I A	-0.16083	6.08087	3.39832	0.0941702	0.999663
ENSG00000261167	NA	NA	NA	-0.411093	0.596569	3.39795	0.0941933	0.999663
ENSG00000101871	4281	MID1	midline 1	-0.230979	4.84388	3.39732	0.0942126	0.999663
ENSG00000185730	79943	ZNF696	zinc finger protein 696	-0.236075	2.64072	3.3954	0.0942941	0.999663
ENSG00000092068	23428	SLC7A8	solute carrier family 7 member 8	0.257325	7.96232	3.39361	0.0943694	0.999663
ENSG00000150403	55002	TMCO3	transmembrane and coiled-coil domains 3	-0.148086	6.32345	3.39185	0.0944439	0.999663
ENSG00000136425	10518	CIB2	calcium and integrin binding family member 2	-0.201388	3.59993	3.38811	0.0946025	0.999663
ENSG00000198860	116461	TSEN15	tRNA splicing endonuclease subunit 15	0.18311	5.41797	3.38453	0.0947541	0.999663
ENSG00000102753	3839	KPNA3	karyopherin subunit alpha 3	0.135479	6.41041	3.38142	0.0948865	0.999663
ENSG00000266783	NA	NA	NA	-1.21378	-1.85983	3.35399	0.0949568	0.999663
ENSG00000165959	79789	CLMN	calmin	-0.395692	2.13055	3.37714	0.0950702	0.999663
ENSG00000177051	23403	FBXO46	F-box protein 46	0.177926	4.43496	3.37696	0.0950768	0.999663
ENSG00000229994	643343	RPL5P4	ribosomal protein L5 pseudogene 4	0.371784	1.36398	3.37656	0.0950965	0.999663
ENSG00000080503	6595	SMARCA2	SWI/SNF related BAF chromatin remodeling complex subunit ATPase 2	0.153382	6.95032	3.37542	0.0951424	0.999663
ENSG00000095539	57715	SEMA4G	semaphorin 4G	-0.305311	3.34438	3.37518	0.095153	0.999663
ENSG00000103811	1512	CTSH	cathepsin H	0.206533	7.37525	3.37352	0.0952237	0.999663
ENSG00000103202	4833	NME4	NME/NM23 nucleoside diphosphate kinase 4	-0.270694	3.14823	3.37312	0.0952415	0.999663
ENSG00000104522	7264	GFUS	GDP-L-fucose synthase	0.200898	5.39039	3.37185	0.0952953	0.999663
ENSG00000070814	6949	TCOF1	treacle ribosome biogenesis factor 1	0.165688	6.21101	3.37071	0.0953442	0.999663
ENSG00000101280	51378	ANGPT4	angiopoietin 4	0.568202	4.66501	3.37005	0.0953726	0.999663
ENSG00000147168	3561	IL2RG	interleukin 2 receptor subunit gamma	0.703603	-0.897617	3.35427	0.0953761	0.999663
ENSG00000113269	55819	RNF130	ring finger protein 130	-0.483002	1.08795	3.36323	0.0956729	0.999663
ENSG00000204054	124900275	LOC124900275	extensin-like	0.342599	1.56877	3.36018	0.0957984	0.999663
ENSG00000175820	643677	CCDC168	coiled-coil domain containing 168	-1.14667	-1.51658	3.36159	0.095915	0.999663
ENSG00000178053	4291	MLF1	myeloid leukemia factor 1	-0.221685	3.76678	3.35442	0.0960451	0.999663
ENSG00000177453	167359	NIM1K	NIM1 serine/threonine protein kinase	0.483598	0.658704	3.3539	0.0960753	0.999663
ENSG00000157350	6483	ST3GAL2	ST3 beta-galactoside alpha-2,3-sialyltransferase 2	-0.275295	4.04665	3.35119	0.0961851	0.999663
ENSG00000125977	8894	EIF2S2	eukaryotic translation initiation factor 2 subunit beta	0.142203	8.43368	3.34922	0.0962703	0.999663
ENSG00000120254	25902	MTHFD1L	methylenetetrahydrofolate dehydrogenase (NADP+ dependent) 1 like	0.135927	6.35041	3.34826	0.096312	0.999663
ENSG00000163541	8802	SUCLG1	succinate-CoA ligase GDP/ADP-forming subunit alpha	0.155164	5.50921	3.34769	0.0963367	0.999663
ENSG00000180263	55785	FGD6	FYVE, RhoGEF and PH domain containing 6	0.16595	5.81616	3.34752	0.0963439	0.999663
ENSG00000287624	NA	NA	NA	1.2756	-1.8181	3.34655	0.0963665	0.999663
ENSG00000197124	91120	ZNF682	zinc finger protein 682	0.324917	1.38498	3.34705	0.096367	0.999663
ENSG00000198888	4535	ND1	NADH dehydrogenase subunit 1	0.235709	10.9972	3.34616	0.0964028	0.999663
ENSG00000146233	51302	CYP39A1	cytochrome P450 family 39 subfamily A member 1	-0.442574	1.54303	3.34601	0.0964116	0.999663
ENSG00000205592	283463	MUC19	mucin 19, oligomeric	0.917412	-1.54961	3.24765	0.0965222	0.999663
ENSG00000196455	30849	PIK3R4	phosphoinositide-3-kinase regulatory subunit 4	-0.151754	4.93486	3.34189	0.0965885	0.999663
ENSG00000143878	388	RHOB	ras homolog family member B	0.131773	7.20915	3.34155	0.0966035	0.999663
ENSG00000106327	7036	TFR2	transferrin receptor 2	0.637958	0.205147	3.34149	0.096621	0.999663
ENSG00000197272	246778	IL27	interleukin 27	0.748704	-0.705583	3.34121	0.0967011	0.999663
ENSG00000267249	NA	NA	NA	-0.500726	-0.0461575	3.33974	0.096717	0.999663
ENSG00000129596	1036	CDO1	cysteine dioxygenase type 1	-0.162373	5.548	3.33783	0.0967656	0.999663
ENSG00000225449	NA	NA	NA	-0.629105	-0.654658	3.33763	0.0968501	0.999663
ENSG00000235043	NA	NA	NA	-0.439897	0.973917	3.33492	0.0968974	0.999663
ENSG00000162997	NA	NA	NA	1.01921	-1.41769	3.32698	0.0969505	0.999663
ENSG00000197121	80055	PGAP1	post-GPI attachment to proteins inositol deacylase 1	-0.260157	5.83322	3.33293	0.0969799	0.999663
ENSG00000101935	9949	AMMECR1	AMMECR nuclear protein 1	0.16765	5.1545	3.33152	0.0970413	0.999663
ENSG00000184517	162239	ZFP1	ZFP1 zinc finger protein	-0.203885	3.49998	3.33073	0.0970764	0.999663
ENSG00000159352	5710	PSMD4	proteasome 26S subunit ubiquitin receptor, non-ATPase 4	0.151147	6.54972	3.3292	0.0971429	0.999663
ENSG00000101752	57534	MIB1	MIB E3 ubiquitin protein ligase 1	-0.155408	6.71099	3.32575	0.0972946	0.999663
ENSG00000179454	54813	KLHL28	kelch like family member 28	-0.204219	4.19478	3.32563	0.0972999	0.999663
ENSG00000285444	NA	NA	NA	0.810382	-1.69868	3.33096	0.0973515	0.999663
ENSG00000172936	4615	MYD88	MYD88 innate immune signal transduction adaptor	0.19744	5.50017	3.32125	0.0974925	0.999663
ENSG00000171155	29071	C1GALT1C1	C1GALT1 specific chaperone 1	-0.150756	5.43464	3.31981	0.097556	0.999663
ENSG00000006283	8913	CACNA1G	calcium voltage-gated channel subunit alpha1 G	1.28043	-1.58904	3.26975	0.0976083	0.999663
ENSG00000092841	4637	MYL6	myosin light chain 6	0.123749	8.2865	3.31721	0.0976709	0.999663
ENSG00000175175	22843	PPM1E	protein phosphatase, Mg2+/Mn2+ dependent 1E	-0.977814	-1.73177	3.31142	0.0977304	0.999663
ENSG00000272941	NA	NA	NA	0.723078	0.856912	3.31613	0.0977372	0.999663
ENSG00000265096	NA	NA	NA	0.942322	-1.39411	3.31061	0.0979468	0.999663
ENSG00000273828	124904917	LOC124904917	uncharacterized LOC124904917	-0.688845	-0.887496	3.31376	0.0979825	0.999663
ENSG00000226332	NA	NA	NA	0.469962	0.445998	3.31045	0.0979854	0.999663
ENSG00000128602	6608	SMO	smoothened, frizzled class receptor	-0.841629	0.0107304	3.30658	0.0982097	0.999663
ENSG00000289589	NA	NA	NA	1.02945	-2.15125	3.27992	0.0983734	0.999663
ENSG00000196782	55534	MAML3	mastermind like transcriptional coactivator 3	-0.140284	5.99646	3.3004	0.0984165	0.999663
ENSG00000106823	1842	ECM2	extracellular matrix protein 2	-0.37286	0.689442	3.29827	0.0985245	0.999663
ENSG00000130720	84929	FIBCD1	fibrinogen C domain containing 1	0.929067	-0.463439	3.29944	0.0985937	0.999663
ENSG00000134684	8565	YARS1	tyrosyl-tRNA synthetase 1	0.15003	7.21664	3.2946	0.0986752	0.999663
ENSG00000164683	23462	HEY1	hes related family bHLH transcription factor with YRPW motif 1	-0.215132	3.98631	3.29443	0.0986828	0.999663
ENSG00000226791	101927070	LINC02611	long intergenic non-protein coding RNA 2611	0.533188	-0.262545	3.29478	0.0987306	0.999663
ENSG00000173852	23333	DPY19L1	dpy-19 like C-mannosyltransferase 1	0.155585	5.61463	3.29336	0.0987307	0.999663
ENSG00000263327	202020	TAPT1-AS1	TAPT1 antisense RNA 1 (head to head)	0.551222	-0.412114	3.29246	0.0988321	0.999663
ENSG00000112893	4124	MAN2A1	mannosidase alpha class 2A member 1	-0.154199	9.28689	3.28974	0.0988929	0.999663
ENSG00000243156	57553	MICAL3	microtubule associated monooxygenase, calponin and LIM domain containing 3	-0.19666	5.97876	3.28964	0.0988974	0.999663
ENSG00000137145	55667	DENND4C	DENN domain containing 4C	-0.156993	6.3435	3.28863	0.0989426	0.999663
ENSG00000205913	100128788	SRRM2-AS1	SRRM2 antisense RNA 1	-0.688982	-1.2965	3.2912	0.0990702	0.999663
ENSG00000245975	101928725	MINDY2-DT	MINDY2 divergent transcript	-0.6599	-0.268486	3.28464	0.0992084	0.999663
ENSG00000155366	389	RHOC	ras homolog family member C	0.174887	5.82756	3.27889	0.0993809	0.999663
ENSG00000013297	5010	CLDN11	claudin 11	-0.456152	1.88328	3.27731	0.0994539	0.999663
ENSG00000126247	826	CAPNS1	calpain small subunit 1	0.136839	7.06699	3.27622	0.0995017	0.999663
ENSG00000145736	2966	GTF2H2	general transcription factor IIH subunit 2	-0.632139	-0.424273	3.27687	0.0995177	0.999663
ENSG00000255893	NA	NA	NA	2.02797	-2.70554	3.13466	0.0995681	0.999663
ENSG00000054523	23095	KIF1B	kinesin family member 1B	-0.170661	6.19482	3.27455	0.0995769	0.999663
ENSG00000127564	9088	PKMYT1	protein kinase, membrane associated tyrosine/threonine 1	0.232683	4.1101	3.27373	0.099614	0.999663
ENSG00000228589	NA	NA	NA	0.680373	-0.816641	3.27045	0.0999003	0.999663
ENSG00000163900	90407	TMEM41A	transmembrane protein 41A	0.188074	4.42501	3.26698	0.09992	0.999663
ENSG00000138119	26509	MYOF	myoferlin	-0.205586	9.15503	3.26579	0.0999741	0.999663
ENSG00000254453	100874014	NAV2-AS2	NAV2 antisense RNA 2	0.535383	0.302507	3.26552	0.100002	0.999663
ENSG00000152689	25780	RASGRP3	RAS guanyl releasing protein 3	1.07833	-1.55247	3.22037	0.100022	0.999663
ENSG00000164291	153642	ARSK	arylsulfatase family member K	-0.171808	5.90417	3.26173	0.100159	0.999663
ENSG00000167085	5245	PHB1	prohibitin 1	0.134218	6.33511	3.26095	0.100195	0.999663
ENSG00000253683	NA	NA	NA	0.739941	-1.67473	3.25561	0.100482	0.999663
ENSG00000130508	7837	PXDN	peroxidasin	-0.270486	9.49304	3.2541	0.100507	0.999663
ENSG00000147180	7552	ZNF711	zinc finger protein 711	-1.18027	-2.16187	3.20773	0.100512	0.999663
ENSG00000008735	23542	MAPK8IP2	mitogen-activated protein kinase 8 interacting protein 2	0.575311	3.63371	3.2528	0.100567	0.999663
ENSG00000133661	6441	SFTPD	surfactant protein D	-0.62485	-0.292615	3.25351	0.10058	0.999663
ENSG00000133454	84700	MYO18B	myosin XVIIIB	-0.34364	1.46247	3.25247	0.100584	0.999663
ENSG00000185475	374395	TMEM179B	transmembrane protein 179B	0.180112	4.94955	3.25232	0.100589	0.999663
ENSG00000210195	NA	NA	NA	0.389013	0.673595	3.25002	0.100702	0.999663
ENSG00000153246	22925	PLA2R1	phospholipase A2 receptor 1	-0.169411	5.61144	3.2482	0.100778	0.999663
ENSG00000164626	8645	KCNK5	potassium two pore domain channel subfamily K member 5	0.236082	4.00779	3.24739	0.100815	0.999663
ENSG00000123545	29078	NDUFAF4	NADH:ubiquinone oxidoreductase complex assembly factor 4	0.231548	2.96775	3.24602	0.100878	0.999663
ENSG00000204673	84335	AKT1S1	AKT1 substrate 1	0.200479	5.45789	3.24526	0.100913	0.999663
ENSG00000154310	23043	TNIK	TRAF2 and NCK interacting kinase	-0.298259	3.05155	3.24414	0.100965	0.999663
ENSG00000196453	27153	ZNF777	zinc finger protein 777	0.160648	4.61543	3.24349	0.100994	0.999663
ENSG00000005961	3674	ITGA2B	integrin subunit alpha 2b	-0.916869	-1.38472	3.24817	0.101009	0.999663
ENSG00000273270	NA	NA	NA	-0.362107	0.67238	3.23142	0.101563	0.999663
ENSG00000274840	NA	NA	NA	-0.519465	-0.55923	3.23279	0.101594	0.999663
ENSG00000185338	8651	SOCS1	suppressor of cytokine signaling 1	0.458517	0.781011	3.22578	0.10182	0.999663
ENSG00000037897	4234	METTL1	methyltransferase 1, tRNA methylguanosine	0.26692	2.98278	3.22559	0.101823	0.999663
ENSG00000223509	NA	NA	NA	0.4289	1.12937	3.2244	0.101882	0.999663
ENSG00000161981	79622	SNRNP25	small nuclear ribonucleoprotein U11/U12 subunit 25	0.243027	3.07051	3.22402	0.101896	0.999663
ENSG00000169884	7480	WNT10B	Wnt family member 10B	0.342686	1.91516	3.22398	0.1019	0.999663
ENSG00000167461	4218	RAB8A	RAB8A, member RAS oncogene family	0.132743	6.57	3.22246	0.101968	0.999663
ENSG00000262879	NA	NA	NA	-0.203284	3.47238	3.22132	0.102022	0.999663
ENSG00000227001	NA	NA	NA	-0.432142	0.274436	3.2211	0.102043	0.999663
ENSG00000256043	1519	CTSO	cathepsin O	0.209186	4.31736	3.21617	0.102262	0.999663
ENSG00000290032	NA	NA	NA	0.235759	4.17407	3.21323	0.1024	0.999663
ENSG00000143702	9859	CEP170	centrosomal protein 170	-0.251907	5.28513	3.21303	0.102409	0.999663
ENSG00000010310	2696	GIPR	gastric inhibitory polypeptide receptor	-0.732935	-0.721722	3.20731	0.102763	0.999663
ENSG00000196730	1612	DAPK1	death associated protein kinase 1	-0.143937	7.00874	3.20288	0.102886	0.999663
ENSG00000179115	2193	FARSA	phenylalanyl-tRNA synthetase subunit alpha	0.197505	5.68895	3.20236	0.10291	0.999663
ENSG00000049249	3604	TNFRSF9	TNF receptor superfamily member 9	-0.973986	-1.29833	3.20159	0.103099	0.999663
ENSG00000052749	23223	RRP12	ribosomal RNA processing 12 homolog	0.218547	4.68387	3.19593	0.103214	0.999663
ENSG00000130822	139728	PNCK	pregnancy up-regulated nonubiquitous CaM kinase	-0.4052	4.01476	3.19363	0.103323	0.999663
ENSG00000133639	694	BTG1	BTG anti-proliferation factor 1	0.144635	7.95119	3.19257	0.103373	0.999663
ENSG00000268403	644656	ZNF143-AS1	ZNF143 antisense RNA 1	0.822065	-1.08572	3.19439	0.103509	0.999663
ENSG00000267422	NA	NA	NA	0.480235	-0.152289	3.18934	0.10355	0.999663
ENSG00000227398	NA	NA	NA	0.488809	0.504636	3.18505	0.10374	0.999663
ENSG00000008513	6482	ST3GAL1	ST3 beta-galactoside alpha-2,3-sialyltransferase 1	0.189242	8.06586	3.18371	0.103794	0.999663
ENSG00000113845	51300	TIMMDC1	translocase of inner mitochondrial membrane domain containing 1	0.140295	5.68704	3.18312	0.103822	0.999663
ENSG00000226221	441073	RPL26P19	ribosomal protein L26 pseudogene 19	-0.399352	0.673973	3.18305	0.103833	0.999663
ENSG00000154640	10950	BTG3	BTG anti-proliferation factor 3	0.189409	5.47719	3.18265	0.103845	0.999663
ENSG00000196233	84458	LCOR	ligand dependent nuclear receptor corepressor	0.170581	6.20801	3.1817	0.10389	0.999663
ENSG00000215126	644019	ZNG1F	Zn regulated GTPase metalloprotein activator 1F	-0.410456	0.999562	3.18083	0.103936	0.999663
ENSG00000286379	NA	NA	NA	-0.718967	-0.938571	3.18165	0.104033	0.999663
ENSG00000141994	56931	DUS3L	dihydrouridine synthase 3 like	0.305717	2.97073	3.17825	0.104055	0.999663
ENSG00000131941	85415	RHPN2	rhophilin Rho GTPase binding protein 2	-0.326889	5.76632	3.17509	0.104206	0.999663
ENSG00000168209	54541	DDIT4	DNA damage inducible transcript 4	0.263065	4.31657	3.17454	0.104233	0.999663
ENSG00000165434	283209	PGM2L1	phosphoglucomutase 2 like 1	-0.353491	3.90749	3.17373	0.104271	0.999663
ENSG00000162843	128025	WDR64	WD repeat domain 64	0.501491	0.467721	3.17577	0.104282	0.999663
ENSG00000123643	206358	SLC36A1	solute carrier family 36 member 1	-0.17643	6.65482	3.17302	0.104305	0.999663
ENSG00000268573	NA	NA	NA	-0.322813	1.29859	3.1715	0.104381	0.999663
ENSG00000204262	1290	COL5A2	collagen type V alpha 2 chain	-0.397982	0.982036	3.17067	0.104424	0.999663
ENSG00000234684	100507495	SDCBP2-AS1	SDCBP2 antisense RNA 1	0.466602	0.628727	3.16955	0.104484	0.999663
ENSG00000183111	389337	ARHGEF37	Rho guanine nucleotide exchange factor 37	0.559416	0.960758	3.16724	0.104591	0.999663
ENSG00000264538	NA	NA	NA	0.339585	1.71377	3.16343	0.104768	0.999663
ENSG00000105472	6320	CLEC11A	C-type lectin domain containing 11A	-0.242403	6.37632	3.16251	0.104811	0.999663
ENSG00000196391	342132	ZNF774	zinc finger protein 774	-0.273313	2.1316	3.16208	0.104832	0.999663
ENSG00000106305	7965	AIMP2	aminoacyl tRNA synthetase complex interacting multifunctional protein 2	0.177332	4.73948	3.16141	0.104863	0.999663
ENSG00000154917	51560	RAB6B	RAB6B, member RAS oncogene family	-0.397669	0.650014	3.16021	0.104952	0.999663
ENSG00000103021	29070	CFAP263	cilia and flagella associated protein 263	0.272522	2.39723	3.15784	0.105037	0.999663
ENSG00000246985	144481	SOCS2-AS1	SOCS2 antisense RNA 1	0.773459	-1.36055	3.16114	0.105099	0.999663
ENSG00000146776	222255	ATXN7L1	ataxin 7 like 1	0.288833	2.55241	3.15562	0.105144	0.999663
ENSG00000047644	55841	WWC3	WWC family member 3	-0.23884	5.28044	3.15446	0.1052	0.999663
ENSG00000168259	7266	DNAJC7	DnaJ heat shock protein family (Hsp40) member C7	0.158463	6.09901	3.15436	0.105205	0.999663
ENSG00000258565	NA	NA	NA	0.854763	-1.24095	3.15662	0.105349	0.999663
ENSG00000128283	11135	CDC42EP1	CDC42 effector protein 1	0.212204	5.57638	3.14697	0.105563	0.999663
ENSG00000187498	1282	COL4A1	collagen type IV alpha 1 chain	-0.188577	12.3307	3.14694	0.105565	0.999663
ENSG00000172345	80765	STARD5	StAR related lipid transfer domain containing 5	0.219519	3.46936	3.14418	0.1057	0.999663
ENSG00000114529	79669	C3orf52	chromosome 3 open reading frame 52	-0.218511	3.86658	3.14334	0.10574	0.999663
ENSG00000082074	2533	FYB1	FYN binding protein 1	0.187978	8.83946	3.14305	0.105754	0.999663
ENSG00000174015	220082	CBY2	chibby family member 2	-0.607848	-0.669333	3.14389	0.10581	0.999663
ENSG00000131116	126299	ZNF428	zinc finger protein 428	-0.275779	1.96621	3.14143	0.105835	0.999663
ENSG00000108518	5216	PFN1	profilin 1	0.14559	9.84172	3.1354	0.106129	0.999663
ENSG00000113262	2916	GRM6	glutamate metabotropic receptor 6	0.610013	-0.142848	3.1373	0.106155	0.999663
ENSG00000154274	55286	C4orf19	chromosome 4 open reading frame 19	0.191223	5.3855	3.1343	0.106182	0.999663
ENSG00000169184	4330	MN1	MN1 proto-oncogene, transcriptional regulator	0.655315	-1.32339	3.10334	0.106399	0.999663
ENSG00000270055	NA	NA	NA	-0.470444	0.450763	3.12919	0.106443	0.999663
ENSG00000110013	54414	SIAE	sialic acid acetylesterase	-0.167307	4.92939	3.12786	0.106499	0.999663
ENSG00000138166	1847	DUSP5	dual specificity phosphatase 5	0.148737	7.46392	3.12716	0.106533	0.999663
ENSG00000108924	3131	HLF	HLF transcription factor, PAR bZIP family member	0.858585	-0.923313	3.13068	0.106561	0.999663
ENSG00000175274	9537	TP53I11	tumor protein p53 inducible protein 11	0.334403	6.02412	3.12503	0.106638	0.999663
ENSG00000257526	105369850	LOC105369850	uncharacterized LOC105369850	-0.917274	-2.0849	3.09178	0.106657	0.999663
ENSG00000283959	101927245	LOC101927245	uncharacterized LOC101927245	-0.682624	-0.757284	3.12524	0.106733	0.999663
ENSG00000203645	100820709	LINC00501	long intergenic non-protein coding RNA 501	0.384828	0.820933	3.12161	0.106812	0.999663
ENSG00000165886	80019	UBTD1	ubiquitin domain containing 1	-0.295261	2.82258	3.12106	0.106834	0.999663
ENSG00000280832	NA	NA	NA	0.432504	0.941425	3.11903	0.10694	0.999663
ENSG00000101109	6789	STK4	serine/threonine kinase 4	-0.129913	6.46411	3.11803	0.106984	0.999663
ENSG00000174136	285704	RGMB	repulsive guidance molecule BMP co-receptor b	-0.206157	4.32115	3.1155	0.107109	0.999663
ENSG00000236937	106480775	PTGES3P4	prostaglandin E synthase 3 pseudogene 4	1.21747	-2.21176	3.09817	0.107138	0.999663
ENSG00000184381	8398	PLA2G6	phospholipase A2 group VI	-0.313356	2.46254	3.11314	0.107227	0.999663
ENSG00000110172	26973	CHORDC1	cysteine and histidine rich domain containing 1	0.165252	5.29454	3.11218	0.107274	0.999663
ENSG00000198363	444	ASPH	aspartate beta-hydroxylase	-0.150617	7.2918	3.1106	0.107352	0.999663
ENSG00000288701	84726	PRRC2B	proline rich coiled-coil 2B	-0.149436	8.14585	3.11039	0.107363	0.999663
ENSG00000121931	55791	LRIF1	ligand dependent nuclear receptor interacting factor 1	0.139524	5.43307	3.10838	0.107463	0.999663
ENSG00000171451	92126	DSEL	dermatan sulfate epimerase like	-0.183731	7.03234	3.1077	0.107497	0.999663
ENSG00000172482	189	AGXT	alanine--glyoxylate aminotransferase	-0.539192	0.0117503	3.10812	0.107522	0.999663
ENSG00000181991	64963	MRPS11	mitochondrial ribosomal protein S11	0.180337	3.86014	3.10704	0.107529	0.999663
ENSG00000063761	57143	ADCK1	aarF domain containing kinase 1	0.268306	2.20741	3.10634	0.107565	0.999663
ENSG00000260552	101927809	COSMOC	cell fate and sterol metabolism associated divergent transcript of MOCOS	1.14474	-1.95265	3.02743	0.107605	0.999663
ENSG00000166833	89797	NAV2	neuron navigator 2	-0.144873	7.81138	3.10372	0.107695	0.999663
ENSG00000107223	8721	EDF1	endothelial differentiation related factor 1	0.164401	7.04555	3.10056	0.107853	0.999663
ENSG00000246582	389641	TNFRSF10A-DT	TNFRSF10A divergent transcript	0.585598	-0.664831	3.10227	0.107858	0.999663
ENSG00000106991	2022	ENG	endoglin	-0.211897	6.87009	3.09748	0.108007	0.999663
ENSG00000210194	NA	NA	NA	-1.05982	-1.57488	3.10229	0.108058	0.999663
ENSG00000127586	63922	CHTF18	chromosome transmission fidelity factor 18	0.212044	3.5573	3.09377	0.108193	0.999663
ENSG00000168569	79064	TMEM223	transmembrane protein 223	0.238079	3.16469	3.0931	0.108227	0.999663
ENSG00000289200	NA	NA	NA	1.39983	-1.86177	3.08366	0.108389	0.999663
ENSG00000205133	286144	TRIQK	triple QxxK/R motif containing	-0.201549	5.24834	3.08803	0.108482	0.999663
ENSG00000168961	3965	LGALS9	galectin 9	0.417054	0.627494	3.0882	0.108483	0.999663
ENSG00000213613	100271271	RPL11P3	ribosomal protein L11 pseudogene 3	0.833896	-1.29879	3.09082	0.108507	0.999663
ENSG00000261115	100507421	TMEM178B	transmembrane protein 178B	-1.3768	-1.98303	3.06286	0.108773	0.999663
ENSG00000144401	151194	METTL21A	methyltransferase 21A, HSPA lysine	-0.216513	3.67168	3.08112	0.10883	0.999663
ENSG00000120949	943	TNFRSF8	TNF receptor superfamily member 8	0.608563	1.86015	3.08023	0.108877	0.999663
ENSG00000214106	NA	NA	NA	0.235086	3.07568	3.07759	0.109009	0.999663
ENSG00000197044	126068	ZNF441	zinc finger protein 441	-0.346653	2.3663	3.077	0.10904	0.999663
ENSG00000142227	2014	EMP3	epithelial membrane protein 3 (MAM blood group)	-0.335594	1.39944	3.07701	0.109041	0.999663
ENSG00000228594	643988	FNDC10	fibronectin type III domain containing 10	0.42901	0.573467	3.07507	0.109145	0.999663
ENSG00000118939	7347	UCHL3	ubiquitin C-terminal hydrolase L3	0.221713	3.31367	3.07241	0.109272	0.999663
ENSG00000255252	NA	NA	NA	0.855248	0.846966	3.07127	0.109338	0.999663
ENSG00000117118	6390	SDHB	succinate dehydrogenase complex iron sulfur subunit B	0.161335	5.47815	3.068	0.109496	0.999663
ENSG00000260290	NA	NA	NA	0.717876	-1.53932	3.07365	0.109536	0.999663
ENSG00000161551	84765	ZNF577	zinc finger protein 577	0.24496	2.68169	3.06431	0.109685	0.999663
ENSG00000120925	81790	RNF170	ring finger protein 170	-0.144657	5.00929	3.06379	0.109711	0.999663
ENSG00000108960	23531	MMD	monocyte to macrophage differentiation associated	-0.171185	5.10553	3.06238	0.109783	0.999663
ENSG00000150938	51232	CRIM1	cysteine rich transmembrane BMP regulator 1	-0.26475	8.15676	3.06102	0.109853	0.999663
ENSG00000112782	53405	CLIC5	chloride intracellular channel 5	0.475895	1.17555	3.05942	0.109945	0.999663
ENSG00000114374	8287	USP9Y	ubiquitin specific peptidase 9 Y-linked	-0.199932	5.42522	3.05921	0.109945	0.999663
ENSG00000131467	10197	PSME3	proteasome activator subunit 3	0.137014	7.33772	3.05848	0.109983	0.999663
ENSG00000134202	2947	GSTM3	glutathione S-transferase mu 3	-0.275609	4.89543	3.05778	0.110018	0.999663
ENSG00000280106	NA	NA	NA	-0.879328	-1.68484	3.06047	0.11004	0.999663
ENSG00000196873	150472	ZNG1B	Zn regulated GTPase metalloprotein activator 1B	-0.487423	0.479057	3.05697	0.110071	0.999663
ENSG00000055163	26999	CYFIP2	cytoplasmic FMR1 interacting protein 2	-0.139045	6.7922	3.05645	0.110087	0.999663
ENSG00000143106	5686	PSMA5	proteasome 20S subunit alpha 5	0.15516	6.28558	3.05617	0.110101	0.999663
ENSG00000232040	114821	SCAND3	SCAN domain containing 3	-0.258938	3.29523	3.05506	0.110158	0.999663
ENSG00000057294	5318	PKP2	plakophilin 2	-0.169702	8.81781	3.05466	0.110179	0.999663
ENSG00000004468	952	CD38	CD38 molecule	0.817112	-1.2683	3.05398	0.110201	0.999663
ENSG00000287424	NA	NA	NA	-0.991252	-2.19752	3.02934	0.110255	0.999663
ENSG00000163209	6707	SPRR3	small proline rich protein 3	0.734685	-1.29002	3.04927	0.110321	0.999663
ENSG00000108106	27338	UBE2S	ubiquitin conjugating enzyme E2 S	0.185745	4.97164	3.05005	0.110416	0.999663
ENSG00000249395	101805492	CASC9	cancer susceptibility 9	-0.340479	1.65983	3.04988	0.110426	0.999663
ENSG00000204611	90317	ZNF616	zinc finger protein 616	-0.189095	3.60303	3.04935	0.110452	0.999663
ENSG00000168615	8754	ADAM9	ADAM metallopeptidase domain 9	-0.153317	9.32796	3.04811	0.110516	0.999663
ENSG00000166863	6866	TAC3	tachykinin precursor 3	0.723031	-0.539844	3.0405	0.11068	0.999663
ENSG00000266642	NA	NA	NA	0.96397	-1.79812	3.04819	0.1107	0.999663
ENSG00000089060	80024	SLC8B1	solute carrier family 8 member B1	0.195157	4.36745	3.04434	0.11071	0.999663
ENSG00000100129	51386	EIF3L	eukaryotic translation initiation factor 3 subunit L	-0.140366	7.50069	3.04416	0.110719	0.999663
ENSG00000122224	4063	LY9	lymphocyte antigen 9	0.65362	-1.22305	3.04831	0.110759	0.999663
ENSG00000171574	201514	ZNF584	zinc finger protein 584	-0.354231	1.14766	3.03974	0.110952	0.999663
ENSG00000248475	NA	NA	NA	-0.475842	-0.339279	3.03829	0.111063	0.999663
ENSG00000162512	9672	SDC3	syndecan 3	0.24754	6.22474	3.03737	0.111071	0.999663
ENSG00000253981	NA	NA	NA	0.509374	0.130257	3.03552	0.111186	0.999663
ENSG00000129255	9526	MPDU1	mannose-P-dolichol utilization defect 1	0.189735	5.33774	3.0337	0.111262	0.999663
ENSG00000121964	79712	GTDC1	glycosyltransferase like domain containing 1	0.170514	4.68515	3.03292	0.111302	0.999663
ENSG00000171714	203859	ANO5	anoctamin 5	-0.844917	-0.84518	3.03351	0.11144	0.999663
ENSG00000154898	NA	NA	NA	-0.233329	2.42125	3.02983	0.111464	0.999663
ENSG00000152661	2697	GJA1	gap junction protein alpha 1	0.344339	2.15146	3.02608	0.11166	0.999663
ENSG00000290007	105375587	LOC105375587	uncharacterized LOC105375587	0.501853	0.308541	3.02593	0.11168	0.999663
ENSG00000165694	90167	FRMD7	FERM domain containing 7	0.852985	-2.26705	2.9213	0.111874	0.999663
ENSG00000127124	59269	HIVEP3	HIVEP zinc finger 3	-0.376022	0.858376	3.02155	0.111901	0.999663
ENSG00000184007	8073	PTP4A2	protein tyrosine phosphatase 4A2	0.134961	7.68006	3.02064	0.111944	0.999663
ENSG00000167105	162461	TMEM92	transmembrane protein 92	-0.293134	1.87154	3.01531	0.112225	0.999663
ENSG00000186448	10168	ZNF197	zinc finger protein 197	-0.220992	3.07218	3.01516	0.112231	0.999663
ENSG00000135953	84804	MFSD9	major facilitator superfamily domain containing 9	-0.201391	3.46505	3.01454	0.112264	0.999663
ENSG00000140365	54939	COMMD4	COMM domain containing 4	0.233894	3.37011	3.01291	0.11235	0.999663
ENSG00000254750	NA	NA	NA	1.30399	-2.41367	2.90073	0.112371	0.999663
ENSG00000160563	9442	MED27	mediator complex subunit 27	0.219161	3.95208	3.0117	0.112413	0.999663
ENSG00000250546	101928978	LINC02994	long intergenic non-protein coding RNA 2994	-0.83114	-1.84333	3.01195	0.11253	0.999663
ENSG00000204991	84501	SPIRE2	spire type actin nucleation factor 2	0.21958	3.71089	3.00944	0.112532	0.999663
ENSG00000136720	9394	HS6ST1	heparan sulfate 6-O-sulfotransferase 1	-0.177708	6.27954	3.00861	0.112576	0.999663
ENSG00000141391	10650	PRELID3A	PRELI domain containing 3A	-1.00937	-1.83294	2.99931	0.112678	0.999663
ENSG00000187091	5333	PLCD1	phospholipase C delta 1	-0.21401	3.9262	3.00642	0.112692	0.999663
ENSG00000109610	6649	SOD3	superoxide dismutase 3	0.487789	1.4137	3.00468	0.112788	0.999663
ENSG00000143224	5498	PPOX	protoporphyrinogen oxidase	0.248594	2.36738	3.00444	0.112797	0.999663
ENSG00000228049	246721	POLR2J2	RNA polymerase II subunit J2	0.846342	-2.11673	2.98347	0.112877	0.999663
ENSG00000254206	728888	NPIPB11	nuclear pore complex interacting protein family member B11	1.29067	-1.19523	2.93637	0.112882	0.999663
ENSG00000099308	23031	MAST3	microtubule associated serine/threonine kinase 3	-0.259964	2.66923	3.00104	0.112977	0.999663
ENSG00000244479	NA	NA	NA	-0.533916	-0.744035	3.00051	0.113115	0.999663
ENSG00000095066	29911	HOOK2	hook microtubule tethering protein 2	0.24471	4.10318	2.99679	0.113202	0.999663
ENSG00000140471	55180	LINS1	lines homolog 1	0.238573	3.17107	2.99655	0.113215	0.999663
ENSG00000183018	124976	SPNS2	SPNS lysolipid transporter 2, sphingosine-1-phosphate	-0.662472	0.629409	2.99671	0.11322	0.999663
ENSG00000167705	83547	RILP	Rab interacting lysosomal protein	0.449113	1.78741	2.99611	0.11324	0.999663
ENSG00000148498	56288	PARD3	par-3 family cell polarity regulator	-0.176645	6.05404	2.99517	0.113288	0.999663
ENSG00000182484	653440	WASH6P	WASP family homolog 6, pseudogene	0.236292	2.94472	2.99512	0.113291	0.999663
ENSG00000162139	10825	NEU3	neuraminidase 3	-0.206505	3.45043	2.99423	0.113338	0.999663
ENSG00000197142	51703	ACSL5	acyl-CoA synthetase long chain family member 5	0.44435	2.13194	2.99207	0.113456	0.999663
ENSG00000059804	6515	SLC2A3	solute carrier family 2 member 3	-0.189704	10.0158	2.98981	0.113573	0.999663
ENSG00000268149	NA	NA	NA	-1.10715	-2.27579	2.96959	0.113636	0.999663
ENSG00000116062	2956	MSH6	mutS homolog 6	-0.173882	6.59289	2.9867	0.11374	0.999663
ENSG00000241837	539	ATP5PO	ATP synthase peripheral stalk subunit OSCP	0.17528	4.4056	2.98484	0.113839	0.999663
ENSG00000168264	359948	IRF2BP2	interferon regulatory factor 2 binding protein 2	-0.131052	6.84192	2.98422	0.113873	0.999663
ENSG00000197168	341676	NEK5	NIMA related kinase 5	-0.616756	-0.848121	2.98653	0.113875	0.999663
ENSG00000149600	149951	COMMD7	COMM domain containing 7	0.1306	5.7728	2.98279	0.113949	0.999663
ENSG00000163082	130367	SGPP2	sphingosine-1-phosphate phosphatase 2	0.644752	-1.20089	2.85418	0.113974	0.999663
ENSG00000223751	NA	NA	NA	-0.798875	-1.69008	2.98378	0.114088	0.999663
ENSG00000261211	NA	NA	NA	-0.563303	-0.681704	2.9813	0.114164	0.999663
ENSG00000228100	105374582	LINC01820	long intergenic non-protein coding RNA 1820	0.394641	0.712047	2.97813	0.114207	0.999663
ENSG00000204650	147081	LINC02210	long intergenic non-protein coding RNA 2210	-0.243921	2.57732	2.97598	0.114315	0.999663
ENSG00000053372	51154	MRTO4	MRT4 homolog, ribosome maturation factor	0.146537	5.03876	2.97538	0.114347	0.999663
ENSG00000186834	10614	HEXIM1	HEXIM P-TEFb complex subunit 1	0.151686	6.73292	2.97457	0.11439	0.999663
ENSG00000119514	79695	GALNT12	polypeptide N-acetylgalactosaminyltransferase 12	-0.260832	2.45176	2.96912	0.114685	0.999663
ENSG00000108932	9120	SLC16A6	solute carrier family 16 member 6	0.555218	-0.330743	2.96909	0.114723	0.999663
ENSG00000163814	64866	CDCP1	CUB domain containing protein 1	-0.282486	4.34503	2.96779	0.114756	0.999663
ENSG00000166869	63928	CHP2	calcineurin like EF-hand protein 2	-0.595702	-0.566966	2.97039	0.114785	0.999663
ENSG00000236397	NA	NA	NA	-0.672875	-0.777434	2.96709	0.114823	0.999663
ENSG00000268912	NA	NA	NA	-0.747891	-1.31643	2.96581	0.114828	0.999663
ENSG00000285257	NA	NA	NA	-0.803152	-1.29924	2.96933	0.114876	0.999663
ENSG00000164077	84315	MON1A	MON1 homolog A, secretory trafficking associated	0.359596	1.23339	2.96519	0.1149	0.999663
ENSG00000168026	199223	TTC21A	tetratricopeptide repeat domain 21A	-0.478883	0.310226	2.96369	0.114992	0.999663
ENSG00000237054	100505758	PRMT5-AS1	PRMT5 antisense RNA 1	0.874932	-0.67522	2.96563	0.115006	0.999663
ENSG00000085871	4258	MGST2	microsomal glutathione S-transferase 2	0.27368	2.24913	2.96212	0.115064	0.999663
ENSG00000152439	374928	ZNF773	zinc finger protein 773	-0.358256	1.68134	2.96142	0.115103	0.999663
ENSG00000104131	8669	EIF3J	eukaryotic translation initiation factor 3 subunit J	0.136549	7.03596	2.96107	0.11512	0.999663
ENSG00000169062	65110	UPF3A	UPF3A regulator of nonsense mediated mRNA decay	0.16122	4.56801	2.96046	0.115153	0.999663
ENSG00000113407	6897	TARS1	threonyl-tRNA synthetase 1	0.130794	7.70682	2.96016	0.11517	0.999663
ENSG00000039650	11284	PNKP	polynucleotide kinase 3'-phosphatase	0.22901	4.061	2.95954	0.115203	0.999663
ENSG00000113319	5924	RASGRF2	Ras protein specific guanine nucleotide releasing factor 2	-0.168831	7.55352	2.95871	0.115248	0.999663
ENSG00000177932	30832	ZNF354C	zinc finger protein 354C	-0.233597	3.71973	2.95714	0.115334	0.999663
ENSG00000165732	9188	DDX21	DExD-box helicase 21	0.132126	8.1635	2.95611	0.11539	0.999663
ENSG00000174238	5306	PITPNA	phosphatidylinositol transfer protein alpha	0.144009	7.04476	2.95546	0.115425	0.999663
ENSG00000101189	55257	MRGBP	MRG domain binding protein	0.155298	4.67698	2.95457	0.115474	0.999663
ENSG00000179388	1960	EGR3	early growth response 3	0.291181	1.5024	2.9528	0.115572	0.999663
ENSG00000183248	80164	PRR36	proline rich 36	-0.933335	-2.13245	2.93958	0.115615	0.999663
ENSG00000117013	9132	KCNQ4	potassium voltage-gated channel subfamily Q member 4	-0.746731	-1.61241	2.9508	0.115731	0.999663
ENSG00000184083	54954	FAM120C	family with sequence similarity 120 member C	-0.322508	2.01511	2.94866	0.115797	0.999663
ENSG00000100426	9889	ZBED4	zinc finger BED-type containing 4	-0.133314	5.72493	2.94795	0.115835	0.999663
ENSG00000272711	118568819	HK2-DT	HK2 divergent transcript	-0.83836	-0.833075	2.95	0.115866	0.999663
ENSG00000140941	81631	MAP1LC3B	microtubule associated protein 1 light chain 3 beta	0.13358	6.84499	2.94677	0.1159	0.999663
ENSG00000231426	100132735	FILNC1	FOXO induced long non-coding RNA 1	-0.287649	2.30676	2.94678	0.1159	0.999663
ENSG00000090924	64857	PLEKHG2	pleckstrin homology and RhoGEF domain containing G2	-0.173643	4.67839	2.94602	0.115941	0.999663
ENSG00000136933	10244	RABEPK	Rab9 effector protein with kelch motifs	0.192143	3.52405	2.94532	0.115979	0.999663
ENSG00000239264	81567	TXNDC5	thioredoxin domain containing 5	-0.501936	-0.142974	2.94415	0.11607	0.999663
ENSG00000137124	219	ALDH1B1	aldehyde dehydrogenase 1 family member B1	0.13979	6.27285	2.94314	0.116099	0.999663
ENSG00000203857	3283	HSD3B1	hydroxy-delta-5-steroid dehydrogenase, 3 beta- and steroid delta-isomerase 1	0.135894	9.14641	2.93927	0.116311	0.999663
ENSG00000085999	8438	RAD54L	RAD54 like	-0.265271	3.43318	2.93882	0.116336	0.999663
ENSG00000101049	10110	SGK2	serum/glucocorticoid regulated kinase 2	-0.425719	0.873536	2.93756	0.116411	0.999663
ENSG00000132669	54453	RIN2	Ras and Rab interactor 2	-0.15021	5.03177	2.9356	0.116513	0.999663
ENSG00000183688	359845	RFLNB	refilin B	-0.259712	1.93415	2.93496	0.11655	0.999663
ENSG00000103647	10391	CORO2B	coronin 2B	0.498392	-0.324869	2.93658	0.116639	0.999663
ENSG00000157514	1831	TSC22D3	TSC22 domain family member 3	-0.165239	4.19083	2.93072	0.116783	0.999663
ENSG00000171150	9655	SOCS5	suppressor of cytokine signaling 5	-0.160586	4.88256	2.93011	0.116816	0.999663
ENSG00000104765	665	BNIP3L	BCL2 interacting protein 3 like	-0.153634	7.38838	2.92723	0.116975	0.999663
ENSG00000067177	5255	PHKA1	phosphorylase kinase regulatory subunit alpha 1	-0.287242	4.09989	2.92644	0.117019	0.999663
ENSG00000132330	51540	SCLY	selenocysteine lyase	0.610703	-0.666763	2.92655	0.117189	0.999663
ENSG00000253642	NA	NA	NA	0.50389	-0.249295	2.92302	0.117242	0.999663
ENSG00000225929	105373100	LOC105373100	uncharacterized LOC105373100	-0.87691	-1.59874	2.92568	0.117247	0.999663
ENSG00000131142	6370	CCL25	C-C motif chemokine ligand 25	0.708921	-0.510696	2.92413	0.1173	0.999663
ENSG00000134574	1643	DDB2	damage specific DNA binding protein 2	-0.298824	3.00317	2.92051	0.117349	0.999663
ENSG00000276410	3018	H2BC3	H2B clustered histone 3	1.33455	-2.28599	2.86539	0.117352	0.999663
ENSG00000267152	NA	NA	NA	-0.62648	-0.298881	2.91893	0.117468	0.999663
ENSG00000104660	23484	LEPROTL1	leptin receptor overlapping transcript like 1	-0.151246	6.10584	2.9177	0.117505	0.999663
ENSG00000111269	1389	CREBL2	cAMP responsive element binding protein like 2	-0.144194	5.86518	2.91615	0.117591	0.999663
ENSG00000105835	10135	NAMPT	nicotinamide phosphoribosyltransferase	0.161534	7.06615	2.91574	0.117614	0.999663
ENSG00000173692	5707	PSMD1	proteasome 26S subunit, non-ATPase 1	0.116151	7.83785	2.91428	0.117696	0.999663
ENSG00000136997	4609	MYC	MYC proto-oncogene, bHLH transcription factor	0.155954	4.79598	2.91397	0.117713	0.999663
ENSG00000287804	NA	NA	NA	0.907379	-1.37311	2.9029	0.117799	0.999663
ENSG00000130222	10912	GADD45G	growth arrest and DNA damage inducible gamma	0.320718	3.36276	2.91098	0.11788	0.999663
ENSG00000169032	5604	MAP2K1	mitogen-activated protein kinase kinase 1	-0.182557	5.59428	2.91096	0.117881	0.999663
ENSG00000183576	84193	SETD3	SET domain containing 3, actin N3(tau)-histidine methyltransferase	-0.128066	6.85829	2.91045	0.11791	0.999663
ENSG00000164136	3600	IL15	interleukin 15	0.806142	-1.57156	2.9041	0.117953	0.999663
ENSG00000115641	2274	FHL2	four and a half LIM domains 2	-0.144503	7.76587	2.90845	0.118022	0.999663
ENSG00000100596	9517	SPTLC2	serine palmitoyltransferase long chain base subunit 2	-0.183714	5.67886	2.90838	0.118025	0.999663
ENSG00000225921	51406	NOL7	nucleolar protein 7	0.165604	5.50281	2.90693	0.118107	0.999663
ENSG00000161791	91010	FMNL3	formin like 3	-0.205213	3.58785	2.90504	0.118213	0.999663
ENSG00000008441	4784	NFIX	nuclear factor I X	0.819055	-1.01984	2.9073	0.11827	0.999663
ENSG00000286867	NA	NA	NA	-0.613802	-0.693625	2.90374	0.118371	0.999663
ENSG00000048392	50484	RRM2B	ribonucleotide reductase regulatory TP53 inducible subunit M2B	-0.150397	5.97041	2.90192	0.118388	0.999663
ENSG00000183775	57528	KCTD16	potassium channel tetramerization domain containing 16	-1.08757	-1.88448	2.89767	0.118424	0.999663
ENSG00000164485	116379	IL22RA2	interleukin 22 receptor subunit alpha 2	-0.951461	-2.05647	2.83195	0.11863	0.999663
ENSG00000260428	642658	SCX	scleraxis bHLH transcription factor	0.674319	-1.27623	2.90185	0.118655	0.999663
ENSG00000204388	3304	HSPA1B	heat shock protein family A (Hsp70) member 1B	0.20071	5.09643	2.89671	0.118682	0.999663
ENSG00000182118	375061	FAM89A	family with sequence similarity 89 member A	-0.143135	6.44149	2.89392	0.118839	0.999663
ENSG00000143575	10456	HAX1	HCLS1 associated protein X-1	0.146145	5.27113	2.89371	0.118851	0.999663
ENSG00000186318	23621	BACE1	beta-secretase 1	-0.296946	2.3389	2.89358	0.118859	0.999663
ENSG00000287966	NA	NA	NA	-1.07524	-1.58204	2.89711	0.118934	0.999663
ENSG00000126861	4974	OMG	oligodendrocyte myelin glycoprotein	0.695049	-0.888764	2.89284	0.119004	0.999663
ENSG00000263753	339290	LINC00667	long intergenic non-protein coding RNA 667	-0.286983	1.90357	2.89088	0.119012	0.999663
ENSG00000165996	9200	HACD1	3-hydroxyacyl-CoA dehydratase 1	-0.5381	-0.332001	2.89031	0.11908	0.999663
ENSG00000138735	8654	PDE5A	phosphodiesterase 5A	-0.428926	1.29965	2.8884	0.119157	0.999663
ENSG00000170191	140838	NANP	N-acetylneuraminic acid phosphatase	-0.317519	2.59984	2.88578	0.119301	0.999663
ENSG00000182261	338322	NLRP10	NLR family pyrin domain containing 10	0.51533	1.08616	2.88663	0.119301	0.999663
ENSG00000071462	114049	BUD23	BUD23 rRNA methyltransferase and ribosome maturation factor	0.145264	4.91419	2.88533	0.119326	0.999663
ENSG00000177854	8269	TMEM187	transmembrane protein 187	-0.323608	1.56541	2.88474	0.119361	0.999663
ENSG00000271926	NA	NA	NA	0.685183	-0.981201	2.88329	0.119367	0.999663
ENSG00000232063	NA	NA	NA	-0.565728	-0.409309	2.88446	0.119429	0.999663
ENSG00000126457	3276	PRMT1	protein arginine methyltransferase 1	0.133532	6.09767	2.88262	0.11948	0.999663
ENSG00000279838	NA	NA	NA	0.710885	-1.25657	2.88652	0.119494	0.999663
ENSG00000134072	8536	CAMK1	calcium/calmodulin dependent protein kinase I	-0.766732	-1.69047	2.88578	0.119496	0.999663
ENSG00000204922	790955	UQCC3	ubiquinol-cytochrome c reductase complex assembly factor 3	0.269551	1.72875	2.88134	0.119554	0.999663
ENSG00000234329	100270896	RPL7AP16	ribosomal protein L7a pseudogene 16	1.17274	-2.07704	2.81018	0.119583	0.999663
ENSG00000152582	79925	SPEF2	sperm flagellar 2	0.388781	1.12489	2.88042	0.119609	0.999663
ENSG00000198833	51465	UBE2J1	ubiquitin conjugating enzyme E2 J1	-0.18064	6.96299	2.87382	0.119982	0.999663
ENSG00000113593	23398	PPWD1	peptidylprolyl isomerase domain and WD repeat containing 1	0.158568	4.58926	2.87278	0.120041	0.999663
ENSG00000115363	84141	EVA1A	eva-1 homolog A, regulator of programmed cell death	0.356129	2.96689	2.87097	0.120145	0.999663
ENSG00000284707	NA	NA	NA	0.765885	-1.00854	2.87346	0.12019	0.999663
ENSG00000259408	NA	NA	NA	-0.553708	-0.43016	2.87224	0.120228	0.999663
ENSG00000187778	10445	MCRS1	microspherule protein 1	0.162224	5.06288	2.8686	0.12028	0.999663
ENSG00000241370	79897	RPP21	ribonuclease P/MRP subunit p21	-0.834454	-1.57351	2.80895	0.120333	0.999663
ENSG00000160710	103	ADAR	adenosine deaminase RNA specific	0.153937	9.21218	2.86715	0.120364	0.999663
ENSG00000279069	NA	NA	NA	0.387988	0.880131	2.86719	0.120368	0.999663
ENSG00000112759	2030	SLC29A1	solute carrier family 29 member 1 (Augustine blood group)	0.147684	9.14989	2.8667	0.120389	0.999663
ENSG00000049239	9563	H6PD	hexose-6-phosphate dehydrogenase/glucose 1-dehydrogenase	-0.13188	6.33303	2.86059	0.120741	0.999663
ENSG00000164542	23366	MATCAP2	microtubule associated tyrosine carboxypeptidase 2	-0.458974	2.38813	2.86042	0.120752	0.999663
ENSG00000250746	100288073	LOC100288073	heat shock protein family A (Hsp70) member 5 pseudogene	0.794568	-1.86928	2.85993	0.120905	0.999663
ENSG00000181264	219902	TLCD5	TLC domain containing 5	-0.352245	0.918959	2.85627	0.120996	0.999663
ENSG00000116005	51449	PCYOX1	prenylcysteine oxidase 1	-0.144661	7.61806	2.85562	0.121028	0.999663
ENSG00000117360	9129	PRPF3	pre-mRNA processing factor 3	0.15941	5.16393	2.85361	0.121144	0.999663
ENSG00000118680	103910	MYL12B	myosin light chain 12B	0.132347	8.71596	2.85067	0.121315	0.999663
ENSG00000173145	64318	NOC3L	NOC3 like DNA replication regulator	0.150904	4.6317	2.84769	0.121487	0.999663
ENSG00000157077	9372	ZFYVE9	zinc finger FYVE-type containing 9	-0.192247	6.04799	2.84609	0.121581	0.999663
ENSG00000072682	8974	P4HA2	prolyl 4-hydroxylase subunit alpha 2	-0.148516	6.10498	2.84375	0.121717	0.999663
ENSG00000213337	51239	ANKRD39	ankyrin repeat domain 39	-0.424136	0.867676	2.84334	0.121746	0.999663
ENSG00000111671	84727	SPSB2	splA/ryanodine receptor domain and SOCS box containing 2	0.322505	1.48826	2.84105	0.121876	0.999663
ENSG00000254340	124901882	LOC124901882	uncharacterized LOC124901882	0.767279	-1.37052	2.84344	0.121998	0.999663
ENSG00000162777	79961	DENND2D	DENN domain containing 2D	0.255866	3.94085	2.83715	0.122102	0.999663
ENSG00000231203	344320	KRT8P10	keratin 8 pseudogene 10	-0.517052	-0.516611	2.83879	0.122103	0.999663
ENSG00000133316	54663	WDR74	WD repeat domain 74	0.163223	4.3597	2.83689	0.122117	0.999663
ENSG00000163513	7048	TGFBR2	transforming growth factor beta receptor 2	0.174909	6.07993	2.83634	0.12215	0.999663
ENSG00000162981	151354	LRATD1	LRAT domain containing 1	-0.56158	0.830732	2.8352	0.122222	0.999663
ENSG00000136643	26750	RPS6KC1	ribosomal protein S6 kinase C1	-0.136565	5.20326	2.83343	0.12232	0.999663
ENSG00000120875	1846	DUSP4	dual specificity phosphatase 4	-0.283492	3.74088	2.83293	0.122349	0.999663
[truncated: 14,570 more rows]
